# Supplementary material for: Uncovering New Biomarkers for Prostate Cancer Through Proteomic and Network Analysis
Source: Biology (Basel). 2025 Mar 4;14(3):256. doi: 10.3390/biology14030256 (PMC11939979; doi:10.3390/biology14030256)
Supplement: Supplementary file 1 [file biology-14-00256-s001.zip › Table S1.xlsx]

## Sheet: Table S1
Table S1. Proteins identified by LC-MS in urine from healthy donors (HDs, n=5) and patients affected by low-risk (LRPCa, n=4) and high-risk (HRPCa, n=7) prostate cancer. For each protein, UNIPROT ID, Protein Name and Gene Name are shown. In addition, Peptide Spectrum Matches (PSMs) per sample, the average PSMs per group, and the identification frequency IF) are reported; PSMs are normalized.
			Peptide Spectrum Matches (PSMs)
Annotations			Healthy Donors (HDs)					Low-Risk Prostate Cancer (LRPCa)				High-Risk Prostate Cancer (HRPCa)							Average PSMs			IF
UNIPROT ID	Protein Name	GeneName	Sub1	Sub2	Sub3	Sub4	Sub5	Sub1	Sub2	Sub3	Sub4	Sub1	Sub2	Sub3	Sub4	Sub5	Sub6	Sub7	HDs	LRPCa	HRPCa	HDs	LRPCa	HRPCa
P02768	Albumin	ALB	190.891	153.094	124.863	139.881	191.634	306.449	268.415	961.294	222.265	243.613	157.791	198.695	131.669	158.541	192.459	191.203	160.072	439.606	181.996	5	4	7
P02760	Protein AMBP	AMBP	26.093	58.6973	28.397	28.3579	50.6767	4.19351	39.3535	8.16578	17.3153	50.4262	27.8764	165.621	167.948	38.5831	30.1775	48.3378	38.4444	17.257	75.5671	5	4	7
C9JF17	Apolipoprotein D (Fragment)	APOD	39.1394	40.8478	39.2546	28.3579	35.3459	2.58062	24.0327	8.61943	18.5746	19.0802	18.146	26.309	27.653	34.7248	28.3299	36.5219	36.5891	13.4518	27.2521	5	4	7
P25311	Zinc-alpha-2-glycoprotein	AZGP1	46.3493	33.6394	31.7378	27.8126	30.6615	11.7741	36.3494	49.902	19.8339	64.3956	20.7758	58.6314	44.3971	30.8664	45.2662	115.295	34.0401	29.4648	54.2325	5	4	7
D6RF35	Gc-globulin	GC	1.37331	2.05955	5.01123	3.54474	8.09123	14.516	7.96082	8.61943	6.29647	8.51794	7.88955	7.76741	2.53698	4.55982	4.00314	3.58058	4.01601	9.34818	5.55077	5	4	7
P02790	Hemopexin	HPX	4.46327	3.77585	2.92322	11.7249	11.9239	14.9999	14.2694	3.62924	17.0005	13.288	14.9901	9.7719	10.6553	4.55982	8.93008	10.3837	6.96223	12.4747	10.3684	5	4	7
P01876	Immunoglobulin heavy constant alpha 1	IGHA1	11.3298	20.2523	20.8801	18.269	23.422	12.4192	21.7796	1.36096	17.6301	17.7173	17.357	12.0269	11.9238	21.0453	12.6253	26.1382	18.8307	13.2975	16.9763	5	4	7
P01857	Immunoglobulin heavy constant gamma 1	IGHG1	23.003	29.5203	27.9794	29.9939	27.6805	52.4189	38.9029	6.80482	37.464	27.9388	28.1394	26.309	28.1604	37.18	32.641	32.2252	27.6354	33.8976	30.3705	5	4	7
A0A286YEY4	Immunoglobulin heavy constant gamma 2 (Fragment)	IGHG2	22.3163	27.4607	27.5618	28.3579	24.6995	28.3868	33.4955	7.25847	29.9082	35.0939	19.4609	15.0337	27.653	32.2695	20.6316	24.706	26.0793	24.7623	24.9784	5	4	7
A0A4W9A917	Immunoglobulin heavy constant gamma 3 (Fragment)	IGHG3	13.7331	16.8197	13.3633	16.0877	11.0722	22.903	26.5862	3.62924	13.8522	18.058	15.5161	11.2753	20.0421	19.993	9.23801	11.0998	14.2152	16.7427	15.0318	5	4	7
A0A286YFJ8	Immunoglobulin heavy constant gamma 4 (Fragment)	IGHG4	5.14992	10.2978	6.68164	8.18017	7.23952	13.8708	5.70776	3.62924	7.24094	3.40717	8.94149	5.51235	6.08874	11.5749	7.39041	11.4579	7.5098	7.61219	7.76756	5	4	7
P01834	Immunoglobulin kappa constant	IGKC	36.0495	102.291	41.3426	41.9915	44.7147	49.3544	46.1127	23.59	36.5195	48.7226	34.977	115.759	96.9125	40.3368	40.6472	62.3021	53.2779	38.8942	62.8082	5	4	7
P0DOY2	Immunoglobulin lambda constant 2	IGLC2	24.3763	30.8933	15.8689	25.3585	15.7566	28.0643	33.3453	4.9902	22.6673	33.0496	22.3537	29.3157	17.2514	19.6423	29.2537	32.5833	22.4507	22.2668	26.2071	5	4	7
A0A5H1ZRQ7	Immunoglobulin lambda constant 7 (Fragment)	IGLC7	24.3763	28.8338	15.8689	23.4498	13.2015	28.0643	31.2425	4.9902	18.8894	31.6867	20.7758	27.8123	16.744	17.187	25.5585	31.151	21.1461	20.7966	24.4165	5	4	7
A0A0B4J231	Immunoglobulin lambda-like polypeptide 5	IGLL5	10.2998	16.4764	9.60486	13.9063	5.96196	14.1934	20.578	3.17558	11.9633	22.1466	8.94149	16.5371	8.37202	9.11963	12.0094	25.7802	11.2499	12.4776	14.7009	5	4	7
P02763	Alpha-1-acid glycoprotein 1	ORM1	7.20989	12.3573	9.18725	12.5429	20.0151	7.258	12.0163	9.52674	16.3708	41.9082	11.0454	14.5326	15.7293	20.6945	20.3236	30.793	12.2625	11.293	22.1467	5	4	7
P01009	Alpha-1-antitrypsin	SERPINA1	21.2864	28.4905	23.8033	27.8126	21.2927	7.258	10.5143	78.0286	65.7981	52.1298	26.5615	27.0606	21.0569	15.784	26.1744	15.0384	24.5371	40.3997	26.2579	5	4	7
P02787	Serotransferrin	TF	29.8696	28.4905	8.76965	28.6306	19.1634	77.0961	13.218	238.169	51.3162	54.5148	64.9573	48.8595	34.5029	28.4112	37.5679	61.944	22.9847	94.9497	47.2511	5	4	7
P07911	Uromodulin	UMOD	112.955	105.381	161.612	75.8029	165.231	20.645	54.3739	41.2826	78.7059	44.2933	47.3373	54.1213	66.9762	110.137	79.7548	66.5988	124.196	48.7518	67.0312	5	4	7
A0A0A0MT01	Actin-depolymerizing factor	GSN	14.7631	22.6551	4.59363	17.7237	3.83269	7.258	3.30449	2.26827	2.83341	15.673	17.357	16.0359	25.3698	8.06737	18.476	15.0384	12.7136	3.91604	16.5739	5	4	7
P19652	Alpha-1-acid glycoprotein 2	ORM2	6.52324	6.52192	5.42883	9.54353	11.9239	3.06449	7.81062	1.36096	9.12988	33.0496	10.7824	11.0247	13.446	14.7317	18.1681	31.8671	7.98829	5.34149	19.0099	5	4	7
P68133	Actin, alpha skeletal muscle	ACTA1	6.86657	5.49215	2.50561	13.3609	0.851708	12.9031	6.45878	0.907309	15.4263	10.5622	26.2985	9.02021	15.983	8.76888	13.857	14.3223	5.81539	8.92389	14.116	5	4	7
P63267	Actin, gamma-enteric smooth muscle	ACTG2	5.83658	5.14889	2.50561	13.3609	0.851708	12.9031	5.85797	0.907309	15.4263	10.2215	22.6167	7.51684	14.4608	8.76888	13.5491	14.3223	5.54075	8.77368	13.0652	5	4	7
P02765	Alpha-2-HS-glycoprotein	AHSG	2.05997	6.17866	13.7809	7.36215	12.7756	2.58062	7.0596	4.9902	6.61129	11.9251	10.7824	3.2573	5.83505	5.61208	7.08247	5.01281	8.43146	5.31043	7.07246	5	4	7
P00450	Ceruloplasmin	CP	13.7331	11.3276	0.417602	8.45284	2.98098	10.9676	6.60899	39.4679	23.9266	25.5538	6.04866	9.02021	9.64051	4.20906	12.6253	11.0998	7.38242	20.2428	11.171	5	4	7
A0A0G2JMB2	Immunoglobulin heavy constant alpha 2 (Fragment)	IGHA2	6.17991	14.7601	12.5281	12.5429	12.7756	9.03218	13.0678	0.453654	11.9633	9.88081	10.5194	9.7719	8.37202	12.9779	6.77454	16.4707	11.7573	8.62922	10.681	5	4	7
B7ZKJ8	ITIH4 protein	ITIH4	18.5397	20.9388	25.0561	20.7231	19.5893	2.74191	7.2098	0.453654	24.2414	24.8724	20.2498	10.5236	21.3106	13.6794	19.7078	10.3837	20.9694	8.66169	17.2468	5	4	7
P60709	Actin, cytoplasmic 1 (Fragment)	ACTB	8.58321	8.92474	6.26404	16.3603	1.27756	22.903	8.71185	0.907309	20.4635	11.2437	30.7692	12.5281	21.5643	8.76888	16.0125	19.3351	8.28197	13.2464	17.1746	5	4	7
Q562R1	Beta-actin-like protein 2	ACTBL2	2.4033	1.7163	1.67041	5.18077	0.425854	9.83862	3.6049	0.907309	7.55576	5.11076	8.41552	3.2573	4.56656	2.80604	3.38727	5.37087	2.27933	5.47665	4.70205	5	4	7
P02671	Fibrinogen alpha chain	FGA	6.52324	8.92474	5.01123	5.99879	7.66538	10.3225	7.51021	0	11.9633	5.45148	8.94149	28.3134	8.62572	7.0151	5.54281	5.01281	6.82467	7.449	9.84326	5	3	7
P68871	Hemoglobin subunit beta	HBB	6.86657	6.86518	2.50561	12.2702	0	40.4835	11.1151	8.61943	17.6301	42.9304	10.5194	29.3157	4.31286	20.3438	27.714	7.51921	5.70152	19.462	20.3793	4	4	7
P02042	Hemoglobin subunit delta	HBD	2.05997	2.05955	1.67041	4.36275	0	24.8385	5.10694	2.72193	6.29647	21.4652	3.15582	14.7831	1.52219	6.31359	11.0856	4.29669	2.03054	9.74096	8.94603	4	4	7
P69892	Hemoglobin subunit gamma-2	HBG2	2.05997	2.05955	1.67041	3.54474	0	5.48382	3.30449	2.72193	4.0927	4.77004	3.15582	3.50786	1.52219	4.55982	3.6952	3.93864	1.86693	3.90074	3.5928	4	4	7
A0A087WW87	Immunoglobulin kappa variable 2-40	IGKV2-40	4.11994	2.05955	2.92322	1.90871	3.83269	4.19351	4.65633	0	1.88894	2.0443	4.20776	2.50561	1.52219	2.45529	3.38727	5.37087	2.96882	2.6847	3.07047	5	3	7
P01619	Immunoglobulin kappa variable 3-20	IGKV3-20	7.55322	6.52192	6.26404	4.09008	2.98098	4.3548	2.70368	0	5.66682	4.08861	5.78567	9.27077	7.35723	3.1568	3.6952	10.3837	5.48205	3.18132	6.24828	5	3	7
A0A0A0MRZ8	Immunoglobulin kappa variable 3D-11	IGKV3D-11	1.71664	2.05955	2.50561	4.09008	2.55513	2.74191	3.30449	0	1.88894	2.0443	2.36687	1.50337	1.52219	2.10453	2.7714	3.58058	2.5854	1.98384	2.27046	5	3	7
P06312	Immunoglobulin kappa variable 4-1	IGKV4-1	2.05997	2.05955	2.50561	2.99939	1.70342	2.41933	2.25306	0	2.83341	3.40717	2.36687	1.75393	1.52219	2.10453	4.00314	3.93864	2.26559	1.87645	2.72807	5	3	7
P04217	Alpha-1B-glycoprotein	A1BG	15.4498	7.89496	0	8.45284	2.55513	6.77413	2.85388	16.3316	10.704	21.1245	9.99343	10.5236	12.6849	4.55982	12.9332	14.3223	6.87054	9.16589	12.306	4	4	7
P02751	Fibronectin	FN1	6.17991	3.77585	2.92322	9.27085	9.36879	2.58062	10.9649	0	5.66682	7.8365	5.2597	9.27077	9.89421	7.71661	8.31421	5.01281	6.30372	4.80309	7.61497	5	3	7
Q9UBP9	PTB domain-containing engulfment adapter protein 1	GULP1	1.71664	1.7163	2.08801	2.18138	2.98098	1.4516	3.6049	4.53654	4.40753	2.38502	2.89284	2.25505	3.29807	2.80604	3.6952	1.79029	2.13666	3.50014	2.73179	5	4	7
P02647	Apolipoprotein A-I	APOA1	0	0.343259	1.67041	10.6342	2.55513	37.2577	10.2139	0.907309	22.9821	29.6424	12.0973	11.5258	7.61093	8.76888	15.3967	4.65475	3.0406	17.8403	12.8138	4	4	7
P06310	Immunoglobulin kappa variable 2-30	IGKV2-30	2.05997	2.05955	0.417602	1.90871	2.12927	2.41933	1.95266	0	1.88894	2.0443	2.89284	1.50337	1.52219	2.45529	2.15554	3.22252	1.71502	1.56523	2.25658	5	3	7
A0A075B6H7	Probable non-functional immunoglobulin kappa variable 3-7	IGKV3-7	1.37331	4.11911	2.08801	1.90871	2.55513	1.61289	1.95266	0	1.88894	2.0443	2.36687	1.50337	2.79067	2.80604	3.07934	2.5064	2.40885	1.36362	2.44243	5	3	7
P01042	Kininogen-1	KNG1	35.3628	24.0281	33.4082	17.7237	30.2356	0.806444	6.00817	1.36096	11.3336	3.06646	12.8863	10.7741	14.9682	18.2393	12.9332	5.72893	28.1517	4.87731	11.2281	5	4	7
Q08380	Galectin-3-binding protein	LGALS3BP	26.093	25.0579	41.7602	27.8126	40.882	1.29031	22.08	0.453654	25.5007	19.7616	13.9382	12.2775	14.4608	38.5831	32.333	18.261	32.3211	12.3312	21.3736	5	4	7
O00187	Mannan-binding lectin serine protease 2	MASP2	15.1064	13.3871	1.25281	11.7249	5.11025	0.806444	5.25715	0.907309	5.98165	6.81435	12.6233	9.02021	8.62572	9.82114	12.0094	6.08698	9.3163	3.23814	9.28587	5	4	7
Q5VY30	Retinol-binding protein	RBP4	4.11994	2.74607	3.34082	1.90871	2.55513	3.38707	9.31266	1.81462	0	1.02215	2.89284	6.01347	4.56656	0.70151	2.15554	5.72893	2.93413	3.62859	3.29728	5	3	7
P69905	Hemoglobin subunit alpha	HBA1	4.8066	5.14889	0	6.54413	0	30.161	7.66042	0.907309	9.75953	30.6646	9.99343	23.5528	3.29807	10.5227	12.0094	5.72893	3.29992	12.1221	13.6814	3	4	7
A0A0C4DH25	Immunoglobulin kappa variable 3D-20	IGKV3D-20	5.49325	4.46237	2.92322	3.81741	2.55513	1.61289	1.95266	0	4.0927	3.06646	3.68179	7.01572	5.83505	0.70151	1.8476	5.72893	3.85027	1.91456	3.98244	5	3	7
P01011	Alpha-1-antichymotrypsin	SERPINA3	18.5397	12.0141	10.4401	10.6342	14.0532	0	11.4155	19.5071	16.056	10.2215	10.5194	11.7764	7.86463	10.1719	12.0094	10.0256	13.1363	11.7447	10.3698	5	3	7
P10909	Clusterin	CLU	14.4198	9.61125	18.3745	21.5411	20.8669	0.322578	7.36001	0	17.3153	10.2215	6.31164	3.75842	5.83505	17.187	20.9395	5.01281	16.9627	6.24947	9.89513	5	3	7
P41222	Prostaglandin-H2 D-isomerase	PTGDS	23.003	77.5766	48.4419	26.9945	56.6386	0.161289	18.3249	0.453654	16.3708	42.5897	20.7758	16.7876	43.8897	36.1278	49.2694	38.3122	46.5309	8.82767	35.3932	5	4	7
P10451	Osteopontin	SPP1	31.2429	19.909	56.3763	32.9933	34.4942	0	2.10286	7.71213	12.5929	6.81435	39.1848	9.52134	12.4312	53.6655	30.4854	10.3837	35.0032	5.60198	23.2123	5	3	7
A0A087WT59	Transthyretin	TTR	10.9865	0.686518	3.34082	2.45405	0.425854	7.90315	2.40327	0	5.03717	1.36287	14.7272	4.00898	3.29807	2.10453	4.00314	3.58058	3.57875	3.8359	4.72648	5	3	7
P04004	Vitronectin	VTN	3.43328	3.08933	3.34082	3.54474	4.6844	1.77418	6.00817	0	2.83341	3.74789	1.57791	3.75842	2.53698	4.91057	3.07934	2.5064	3.61851	2.65394	3.15964	5	3	7
P04746	Pancreatic alpha-amylase	AMY2A	23.003	24.3714	35.4962	28.0852	49.8249	0.483867	4.05551	0	7.24094	1.02215	19.4609	9.52134	17.5051	39.6353	19.7078	7.87727	32.1562	2.94508	16.39	5	3	7
H0YCV9	CD44 antigen (Fragment)	CD44	2.05997	6.86518	11.6929	6.27146	13.2015	0.645155	3.30449	0	7.24094	5.45148	1.57791	0.250561	1.52219	5.61208	5.85074	3.93864	8.01819	2.79765	3.45766	5	3	7
P06702	Protein S100-A9	S100A9	6.17991	1.37304	0.835205	6.8168	0	84.1928	18.0245	0	0.94447	22.8281	3.68179	2.25505	1.26849	2.10453	4.619	30.4349	3.04099	25.7904	9.59884	4	3	7
P12830	Cadherin-1	CDH1	8.92654	6.17866	2.92322	6.27146	5.96196	0	5.10694	0	4.0927	6.13291	3.68179	5.01123	5.32765	8.41812	7.39041	10.3837	6.05237	2.29991	6.62083	5	2	7
P10253	Lysosomal alpha-glucosidase	GAA	44.2894	19.909	15.8689	36.8107	25.5513	0	5.55756	0	24.8711	4.77004	7.36358	1.50337	13.1923	31.568	8.00627	13.2481	28.4859	7.60715	11.3788	5	2	7
Q6EMK4	Vasorin	VASN	22.3163	13.3871	24.2209	18.8144	22.9961	0	4.35592	0	20.4635	8.51794	11.5713	8.01797	11.4164	18.9408	13.857	7.51921	20.347	6.20486	11.4058	5	2	7
P00738	Haptoglobin	HP	4.11994	0	0	2.45405	0	24.3546	3.15429	0	14.7967	2.0443	3.94478	28.564	5.32765	2.10453	5.85074	7.51921	1.3148	10.5764	7.90789	2	3	7
Q16270	Insulin-like growth factor-binding protein 7	IGFBP7	6.52324	5.14889	8.35205	7.63482	8.09123	0	6.45878	0	6.61129	1.02215	4.20776	3.75842	5.07395	3.85831	8.00627	2.5064	7.15004	3.26752	4.0619	5	2	7
P01833	Polymeric immunoglobulin receptor	PIGR	13.7331	8.92474	7.09924	12.2702	6.81367	0	2.85388	0	15.1115	3.06646	3.68179	3.50786	6.59614	13.6794	9.23801	8.23533	9.76821	4.49135	6.85786	5	2	7
P05154	Plasma serine protease inhibitor	SERPINA5	37.4228	23.6849	17.5393	21.2684	17.8859	0	2.55347	0	23.9266	0.681435	8.41552	8.01797	10.4016	17.187	19.3998	7.51921	23.5603	6.62001	10.2318	5	2	7
P01133	Pro-epidermal growth factor	EGF	46.3493	31.9231	58.8819	36.5381	54.5093	0	3.90531	0	21.7228	0.340717	16.831	2.25505	12.9386	36.1278	8.93008	1.79029	45.6404	6.40703	11.3162	5	2	7
A0A4W8ZXM2	Immunoglobulin heavy variable 3-72	IGHV3-72	3.77661	1.02978	1.25281	2.99939	0	5.8064	7.96082	0	3.46306	1.36287	1.57791	0.250561	3.80547	2.80604	0	2.14835	1.81172	4.30757	1.70731	4	3	6
J3QTR3	Ubiquitin-40S ribosomal protein S27a (Fragment)	RPS27A	3.43328	3.08933	9.60486	1.63603	5.96196	0	2.70368	0	2.20376	1.02215	0.52597	1.50337	1.77588	3.50755	4.31107	2.86446	4.74509	1.22686	2.21578	5	2	7
P01008	Antithrombin-III	SERPINC1	1.37331	0	0	1.63603	0	5.16124	12.0163	4.9902	5.352	2.38502	3.94478	3.2573	2.28328	0	1.23173	2.5064	0.601869	6.87994	2.22979	2	4	6
P0DP57	Secreted Ly-6/uPAR domain-containing protein 2	SLURP2	2.05997	2.74607	1.25281	1.90871	1.70342	0	2.25306	0	3.46306	1.70359	2.36687	1.50337	2.02958	4.20906	3.38727	2.5064	1.93419	1.42903	2.52945	5	2	7
A0A075B6Z2	T cell receptor alpha joining 56 (Fragment)	TRAJ56	2.05997	3.77585	2.92322	1.09069	3.83269	1.12902	0.751021	2.26827	3.46306	2.0443	1.8409	2.00449	3.80547	4.55982	1.8476	0	2.73648	1.90284	2.30037	5	4	6
H0YLF3	Beta-2-microglobulin (Fragment)	B2M	1.37331	5.14889	4.59363	4.9081	1.70342	0	1.80245	0.453654	3.46306	0.340717	4.99672	3.00674	4.56656	6.31359	3.38727	3.22252	3.54547	1.42979	3.69059	5	3	7
P01024	Complement C3	C3	0	0	0	1.36336	0.851708	47.0963	31.9935	6.35116	15.1115	9.54009	10.5194	10.273	2.53698	0.350755	2.15554	3.22252	0.443014	25.1381	5.51404	2	4	7
P0C0L4	Complement C4-A	C4A	0.686657	7.20844	2.08801	1.36336	0	12.9031	9.16246	0	4.0927	4.42933	1.8409	0.751684	2.02958	0	0.923801	0	2.26929	6.53957	1.42504	4	3	5
P0C0L5	Complement C4-B	C4B	0.686657	5.49215	2.08801	0.818017	0	13.0644	9.16246	0	4.72235	4.08861	1.8409	0.751684	2.02958	0	0.923801	0	1.81697	6.7373	1.37637	4	3	5
P0DJD8	Pepsin A-3	PGA3	5.49325	3.43259	0.835205	6.8168	2.12927	0	8.86205	0	2.20376	1.36287	1.57791	3.50786	6.59614	17.187	8.00627	7.16116	3.74142	2.76645	6.4856	5	2	7
Q9UNN8	Endothelial protein C receptor	PROCR	3.77661	3.77585	9.60486	5.45344	5.96196	0	1.35184	0	3.77788	2.0443	0.52597	2.00449	1.77588	4.20906	5.54281	1.79029	5.71454	1.28243	2.55612	5	2	7
P10153	Non-secretory ribonuclease	RNASE2	5.83658	8.23822	16.2865	11.1796	16.1825	0	2.85388	0	9.12988	4.42933	3.94478	0	5.32765	7.71661	17.8602	6.08698	11.5447	2.99594	6.48079	5	2	6
P0DUB6	Alpha-amylase 1A	AMY1A	21.2864	22.9984	35.9138	26.4492	53.6576	0	2.55347	0	6.61129	0	17.357	8.51909	18.5199	36.4785	18.784	5.37087	32.0611	2.29119	15.0042	5	2	6
P17900	Ganglioside GM2 activator	GM2A	5.83658	8.58148	0	11.1796	0.425854	0	8.56164	0.907309	10.3892	5.7922	9.73045	10.273	12.4312	10.1719	6.46661	18.261	5.20469	4.96453	10.4466	4	3	7
D6RBV2	Vesicular integral-membrane protein VIP36	LMAN2	20.2564	15.1034	12.1105	6.27146	8.09123	0	1.50204	0	7.87059	3.74789	4.99672	2.25505	7.61093	5.96284	7.39041	2.5064	12.3666	2.34316	4.92432	5	2	7
A0A1B0GW68	Ceramidase	ASAH1	4.11994	1.02978	0	2.99939	0	0.161289	11.5657	0	5.98165	2.38502	6.31164	6.26404	5.83505	2.10453	4.31107	5.37087	1.62982	4.42717	4.6546	3	3	7
P08727	Keratin, type I cytoskeletal 19	KRT19	0.343328	0	0	0.818017	0	3.06449	58.4295	0.453654	5.03717	10.5622	15.7791	7.76741	4.31286	0	4.92694	3.22252	0.232269	16.7462	6.65301	2	4	6
P06870	Kallikrein-1	KLK1	7.20989	7.5517	17.5393	12.8156	11.0722	0	0	0	12.9078	2.72574	3.68179	2.25505	4.05916	15.784	7.69834	3.58058	11.2377	3.22694	5.68352	5	1	7
A0A5F9ZHM4	L-lactate dehydrogenase	LDHB	2.05997	2.05955	2.08801	2.72672	0	0	0.901225	0	1.88894	1.70359	4.73373	0.751684	3.29807	2.10453	1.8476	2.86446	1.78685	0.697542	2.47195	4	2	7
P02750	Leucine-rich alpha-2-glycoprotein	LRG1	7.20989	4.11911	2.92322	4.36275	5.96196	0	0	0	4.72235	20.443	8.41552	39.0876	11.4164	4.20906	8.62214	17.9029	4.91539	1.18059	15.7281	5	1	7
P14543	Nidogen-1	NID1	9.26986	5.8354	2.50561	4.09008	6.38781	0	0.150204	0	2.83341	1.70359	2.62985	2.00449	7.10353	3.85831	1.8476	0.716116	5.61776	0.745904	2.83764	5	2	7
P25815	Protein S100-P	S100P	0	0	0	1.63603	0	0.967733	7.0596	0	2.20376	1.36287	7.1006	3.2573	2.79067	3.1568	4.31107	5.01281	0.327207	2.55777	3.85602	1	3	7
Q7Z5L0	Vitelline membrane outer layer protein 1 homolog	VMO1	6.52324	2.74607	15.4513	6.27146	8.51708	0	0.150204	0	6.61129	2.38502	2.89284	0.501123	2.53698	7.36586	5.23487	1.79029	7.90183	1.69037	3.24385	5	2	7
P01034	Cystatin-C	CST3	4.11994	0.686518	5.01123	3.81741	0.425854	0	1.50204	0	2.83341	0	3.15582	0.501123	2.79067	3.50755	4.00314	3.58058	2.81219	1.08386	2.50555	5	2	6
A0A087WTG3	Cullin-3	CUL3	0	1.37304	2.92322	2.45405	6.38781	0.483867	0.600817	0.453654	2.83341	2.0443	1.8409	0.250561	1.26849	3.1568	1.53967	1.79029	2.62762	1.09294	1.69871	4	4	7
P05783	Keratin, type I cytoskeletal 18	KRT18	0	0	0	0.818017	0	0.806444	39.5037	2.26827	1.88894	2.38502	22.8797	7.26628	4.82026	0	3.38727	3.58058	0.163603	11.1168	6.3313	1	4	6
Q16769	Glutaminyl-peptide cyclotransferase	QPCT	6.52324	12.7006	7.93445	6.27146	7.66538	0	0.300408	0	5.03717	0	4.47075	3.00674	8.62572	4.91057	4.92694	2.5064	8.21902	1.3344	4.06387	5	2	6
P08571	Monocyte differentiation antigen CD14	CD14	6.17991	10.2978	2.50561	7.36215	1.27756	0	0	0	0.94447	14.6509	2.89284	12.5281	10.4016	3.1568	4.619	2.5064	5.5246	0.236118	7.2508	5	1	7
C9JA05	Immunoglobulin J chain (Fragment)	JCHAIN	2.05997	3.43259	0.417602	3.54474	0	2.58062	2.55347	0	0.94447	0	0	0	1.77588	2.80604	0.307934	0.358058	1.89098	1.51964	0.749702	4	3	4
J3QQU6	Secreted and transmembrane protein 1	SECTM1	4.11994	11.6708	16.7041	8.99818	17.46	0	0.150204	0	1.88894	0	7.88955	4.00898	5.07395	7.71661	6.15867	7.51921	11.7906	0.509786	5.481	5	2	6
P55290	Cadherin-13	CDH13	1.37331	10.2978	7.09924	4.36275	7.66538	0	0.300408	0	1.88894	2.38502	4.73373	0	4.82026	4.20906	9.85388	4.65475	6.15969	0.547337	4.37953	5	2	6
P01871	Immunoglobulin heavy constant mu	IGHM	1.37331	0	0	1.63603	0	11.1289	6.00817	0	0	2.38502	4.20776	3.50786	3.29807	0	4.92694	0	0.601869	4.28428	2.61795	2	2	5
P05787	Keratin, type II cytoskeletal 8	KRT8	0	0	0	0	0	1.29031	72.8491	4.08289	6.29647	6.47363	36.2919	15.2842	10.909	0	22.4792	4.29669	0	21.1297	13.6764	0	4	6
C9JH19	Cathepsin D	CTSD	0.343328	0	0	4.09008	0	0	7.36001	0	10.3892	1.02215	3.94478	10.273	5.83505	11.2242	1.53967	14.3223	0.886682	4.4373	6.88016	2	2	7
A0A7I2V2D2	Plasma protease C1 inhibitor	SERPING1	7.55322	6.86518	5.42883	11.1796	1.27756	0	0.150204	0	9.12988	1.36287	4.47075	1.00225	6.59614	5.26133	8.62214	0	6.46087	2.32002	3.90221	5	2	6
Q5T123	SH3 domain-binding glutamic acid-rich-like protein 3	SH3BGRL3	0	3.43259	1.25281	0	0.851708	0	1.05143	0	1.25929	2.0443	1.31493	1.75393	2.53698	1.05227	2.7714	4.29669	1.10742	0.577681	2.25293	3	2	7
P60174	Triosephosphate isomerase	TPI1	0.686657	1.7163	0	2.45405	0	0.967733	1.20163	0	2.51859	0	3.41881	1.50337	3.55177	0.350755	2.7714	2.5064	0.9714	1.17199	2.01464	3	3	6
P15309	Prostatic acid phosphatase	ACP3	13.3898	5.14889	9.60486	24.2678	0.851708	0	0	0	3.46306	0	1.8409	1.75393	4.31286	14.7317	12.0094	3.22252	10.6526	0.865764	5.41019	5	1	6
P15144	Aminopeptidase N	ANPEP	6.86657	5.8354	0.835205	4.63543	0	0	1.20163	0	2.51859	0.681435	0	2.00449	1.77588	24.2021	4.619	0.716116	3.63452	0.930055	4.857	4	2	6
P12109	Collagen alpha-1(VI) chain	COL6A1	13.3898	11.6708	15.8689	12.2702	7.23952	0	0.150204	0	10.0743	0	4.20776	1.75393	6.84984	3.1568	6.77454	0	12.0879	2.55614	3.24898	5	2	5
P06733	Alpha-enolase	ENO1	0.686657	0	0.835205	0.272672	0	2.9032	1.80245	0.453654	1.25929	0	3.15582	1.50337	0.253698	0	0.307934	2.14835	0.358907	1.60465	1.05274	3	4	5
O75594	Peptidoglycan recognition protein 1	PGLYRP1	4.11994	6.52192	5.01123	4.09008	0.425854	0.322578	0	0	3.77788	0	2.89284	3.00674	4.56656	1.40302	5.85074	0.716116	4.03381	1.02511	2.63372	5	2	6
P06703	Protein S100-A6	S100A6	0	0	0	1.90871	2.55513	1.4516	0.901225	0	1.25929	0.340717	1.8409	0.751684	3.04437	3.1568	2.46347	1.07417	0.892766	0.90303	1.8103	2	3	7
Q6UXB8	Peptidase inhibitor 16	PI16	3.43328	0.686518	0	4.09008	4.25854	0	0.901225	0.907309	0.314823	12.9473	1.05194	5.01123	4.56656	0	5.85074	3.58058	2.49369	0.530839	4.71547	4	3	6
Q9NZP8	Complement C1r subcomponent-like protein	C1RL	5.49325	4.80563	5.84643	5.45344	2.55513	0	0	0	3.14823	0	0.52597	0.751684	3.04437	3.50755	6.46661	0	4.83078	0.787059	2.04231	5	1	5
P21333	Filamin-A	FLNA	0	2.05955	6.68164	2.45405	5.5361	0.161289	0.751021	0	3.77788	3.40717	0.262985	0	0.253698	0.70151	5.54281	1.07417	3.34627	1.17255	1.60605	4	3	6
A0A1B0GVI3	Keratin, type I cytoskeletal 10	KRT10	0.343328	0	1.67041	1.09069	3.40683	0	6.30858	0	0	6.13291	4.73373	2.00449	1.52219	0	0	1.43223	1.30225	1.57714	2.26079	4	1	5
P98164	Low-density lipoprotein receptor-related protein 2	LRP2	32.6162	6.52192	2.50561	10.3615	5.96196	0	1.95266	0	26.4452	0	0.262985	0	1.77588	10.1719	0	0.358058	11.5934	7.09946	1.79555	5	2	4
P54802	Alpha-N-acetylglucosaminidase	NAGLU	14.4198	5.49215	0	5.18077	0	0	0.150204	0	5.98165	2.38502	6.57463	3.50786	4.31286	5.96284	4.92694	1.07417	5.01854	1.53296	4.10633	3	2	7
Q6UXG3	CMRF35-like molecule 9	CD300LG	1.02998	3.08933	2.92322	2.99939	2.55513	0	0.150204	0	1.25929	1.02215	0.262985	0	1.52219	1.75378	1.8476	0	2.51941	0.352374	0.915529	5	2	5
P15311	Ezrin	EZR	0	0	0	0	0	3.70964	6.75919	0	0	2.38502	5.52269	0.250561	2.53698	0	1.8476	2.14835	0	2.61721	2.09874	0	2	6
P01602	Immunoglobulin kappa variable 1-5	IGKV1-5	0.686657	0.343259	0	2.18138	0	1.61289	0.751021	0	0.629647	0.681435	1.31493	0.751684	1.52219	0	0	2.14835	0.642259	0.748389	0.91694	3	3	5
P02533	Keratin, type I cytoskeletal 14	KRT14	0.343328	0	0	0	0	0.967733	7.66042	0	1.25929	2.0443	3.68179	3.50786	1.52219	0	0.307934	0.716116	0.0686657	2.47186	1.68288	1	3	6
P08779	Keratin, type I cytoskeletal 16	KRT16	0.343328	0	0	0	0	0.967733	7.51021	0	1.25929	2.0443	3.68179	3.50786	1.52219	0	0.307934	0.716116	0.0686657	2.43431	1.68288	1	3	6
P08185	Corticosteroid-binding globulin	SERPINA6	0.686657	1.37304	2.92322	2.45405	0	0	0	1.36096	2.51859	1.70359	0.788955	0	1.26849	1.40302	2.46347	1.07417	1.48739	0.969888	1.2431	4	2	6
P04264	Keratin, type II cytoskeletal 1	KRT1	1.37331	0	4.59363	6.54413	12.3498	0.161289	3.75511	0	0	5.11076	15.7791	1.25281	0.507395	0	0	1.07417	4.97217	0.979099	3.38918	4	2	5
P05109	Protein S100-A8	S100A8	4.11994	0	0	1.63603	0	40.1609	2.40327	0	0	8.17722	0	0.250561	0.507395	0	0	9.3095	1.15119	10.641	2.60638	2	2	4
P08294	Extracellular superoxide dismutase [Cu-Zn]	SOD3	6.52324	2.40281	10.0225	4.36275	1.27756	0	0	0	2.51859	0.340717	1.57791	0	2.28328	7.36586	4.619	0	4.91777	0.629647	2.3124	5	1	5
O14773	Tripeptidyl-peptidase 1	TPP1	0.686657	0	0	2.18138	0	0	1.95266	0	2.83341	1.02215	0.262985	1.50337	1.01479	1.75378	1.23173	1.79029	0.573607	1.19652	1.22559	2	2	7
P63104	14-3-3 protein zeta/delta	YWHAZ	0	0	0.417602	0.818017	0	1.93547	0.600817	0	1.25929	0.340717	6.04866	0.501123	3.04437	0	1.23173	2.5064	0.247124	0.948894	1.95329	2	3	6
P30530	Tyrosine-protein kinase receptor UFO	AXL	3.43328	6.17866	13.7809	8.72551	11.9239	0	0	0	1.57412	0.681435	0	0.250561	1.77588	6.66435	9.23801	0	8.80845	0.393529	2.65861	5	1	5
P26992	Ciliary neurotrophic factor receptor subunit alpha	CNTFR	2.74663	2.40281	3.34082	1.36336	2.98098	0	0	0	0	0	0	1.25281	1.52219	1.05227	1.8476	1.43223	2.56692	0	1.0153	5	0	5
Q15828	Cystatin-M	CST6	0	2.40281	2.50561	1.63603	0.851708	0	0.600817	0	0	0	2.10388	0.751684	1.52219	4.91057	1.23173	1.79029	1.47923	0.150204	1.75862	4	1	6
P24855	Deoxyribonuclease-1	DNASE1	3.43328	5.8354	4.17602	2.72672	2.12927	0	0	0	1.88894	0	0	0.250561	1.52219	1.05227	2.7714	0.716116	3.66014	0.472235	0.90179	5	1	5
P01709	Immunoglobulin lambda variable 2-8	IGLV2-8	0	0	0.417602	1.09069	2.12927	0	1.50204	0	1.88894	0	0.788955	1.25281	0	1.75378	3.6952	0.716116	0.727512	0.847746	1.17241	3	2	5
A0A0J9YVZ3	Maltase-glucoamylase, intestinal (Fragment)	MGAM	7.55322	4.11911	0.417602	4.63543	0	0	0.751021	0	3.14823	2.72574	0	0	0.507395	10.5227	5.54281	1.43223	3.34507	0.974814	2.96155	4	2	5
Q9BRK3	Matrix remodeling-associated protein 8	MXRA8	5.14992	5.14889	7.09924	5.18077	5.5361	0	0	0	2.51859	0	1.31493	0	2.28328	2.80604	1.23173	0	5.62299	0.629647	1.09085	5	1	4
P31946	14-3-3 protein beta/alpha	YWHAB	0	0	0.417602	0.818017	0	1.29031	0.450613	0	1.25929	0	4.73373	1.25281	3.80547	0	1.53967	1.79029	0.247124	0.750054	1.87457	2	3	5
P02749	Beta-2-glycoprotein 1	APOH	0	1.02978	0	0.818017	0	0.161289	0.600817	0	1.88894	0	1.31493	1.50337	1.52219	0	1.8476	1.79029	0.369559	0.662762	1.13977	2	3	5
P43251	Biotinidase	BTD	2.4033	2.40281	2.08801	2.45405	0.425854	0	0	0.907309	0.314823	0.340717	0.262985	1.75393	2.02958	0.350755	1.23173	0	1.95481	0.305533	0.852815	5	2	6
A0A2U3TZL5	CD59 glycoprotein (Fragment)	CD59	0	2.05955	3.75842	1.63603	5.11025	0	0	0	1.88894	0	0.262985	0	1.52219	3.85831	2.46347	2.14835	2.51285	0.472235	1.46504	4	1	5
P53634	Dipeptidyl peptidase 1	CTSC	0.686657	0	0	2.45405	0	0	0.901225	0	5.66682	3.74789	0	1.75393	2.79067	4.20906	1.23173	3.58058	0.628141	1.64201	2.47341	2	2	6
E7EUT5	Glyceraldehyde-3-phosphate dehydrogenase	GAPDH	1.02998	0	0	2.72672	0	0	0.901225	0	1.57412	0.681435	6.83761	2.25505	4.05916	1.75378	0.615867	1.07417	0.751341	0.618836	2.46815	2	2	7
O75874	Isocitrate dehydrogenase [NADP] cytoplasmic	IDH1	0	0	0	0.818017	0	0	6.60899	0	4.40753	0	26.5615	11.5258	16.9977	0	7.39041	13.9643	0.163603	2.75413	10.92	1	2	5
B7Z6Z4	Myosin light polypeptide 6	MYL6	0	0	0	0	0	2.74191	1.35184	0	1.57412	0.681435	2.36687	0	1.77588	0	2.15554	2.14835	0	1.41697	1.30401	0	3	5
P11684	Uteroglobin	SCGB1A1	0	1.37304	0	6.27146	0	0	0.150204	0	0	11.2437	3.41881	8.51909	7.10353	3.85831	2.7714	2.14835	1.5289	0.0375511	5.58045	2	1	7
Q8N1K5	Protein THEMIS	THEMIS	0.686657	0.686518	0.835205	1.63603	0.851708	0.483867	0.600817	0	0.314823	0.681435	0	0.501123	0	2.80604	1.8476	1.43223	0.939224	0.349877	1.03835	5	3	5
P62258	14-3-3 protein epsilon	YWHAE	0.686657	0	0.417602	0.818017	0	0.483867	1.35184	0.453654	1.25929	0	2.10388	0.250561	2.28328	0	1.23173	1.43223	0.384455	0.887163	1.0431	3	4	5
A0A7I2V4Y4	Alpha-actinin-1	ACTN1	0	0	0	0	0	8.7096	1.65225	0.453654	0	0.681435	1.8409	0.501123	1.01479	0	0.923801	0	0	2.70387	0.708864	0	3	5
O43707	Alpha-actinin-4	ACTN4	0	0	0	0	0	5.96769	1.65225	0.453654	0	0.681435	1.8409	0.501123	1.01479	0	0.923801	0	0	2.0184	0.708864	0	3	5
A0A087X0K0	Collagen alpha-1(XV) chain	COL15A1	5.49325	4.46237	5.84643	8.72551	2.12927	0	0	0	4.40753	0	0	0	1.77588	3.50755	1.8476	0	5.33137	1.10188	1.01872	5	1	3
O60494	Cubilin	CUBN	5.14992	8.92474	0	11.7249	0	0	0	0	14.1671	0	0.788955	0.751684	3.55177	10.8734	1.23173	0.358058	5.15991	3.54176	2.50794	3	1	6
P26038	Moesin	MSN	0	0	0	0	0	5.64511	3.30449	0	0	2.38502	2.62985	0	0	0	0.923801	1.07417	0	2.2374	1.00184	0	2	4
P78324	Tyrosine-protein phosphatase non-receptor type substrate 1	SIRPA	1.02998	4.11911	1.25281	3.54474	4.6844	0	0	0	0.629647	0	0	2.25505	1.26849	4.55982	1.23173	0	2.92621	0.157412	1.33073	5	1	4
P19320	Vascular cell adhesion protein 1	VCAM1	2.4033	2.05955	0	0.272672	0	0	2.85388	0	0	0.340717	2.62985	4.76067	0	0	2.46347	6.8031	0.947105	0.71347	2.42826	3	1	5
V9GYM3	Apolipoprotein A-II	APOA2	0	0	0	2.45405	0	5.8064	0	0	7.24094	0.340717	2.36687	0	1.52219	0.70151	3.38727	0.358058	0.49081	3.26183	1.23952	1	2	6
A0A0U1RQV3	EGF-containing fibulin-like extracellular matrix protein 1 (Fragment)	EFEMP1	1.02998	1.02978	0	0.818017	1.27756	0	1.65225	0	0.629647	0	3.41881	3.75842	3.29807	0	0	3.22252	0.831068	0.570473	1.95683	4	2	4
P09467	Fructose-1,6-bisphosphatase 1	FBP1	2.05997	0.686518	0	2.45405	0	0	0.150204	0	0.629647	0	2.62985	1.50337	1.26849	0.70151	1.53967	1.07417	1.04011	0.194963	1.24529	3	2	6
C9JEU5	Fibrinogen gamma chain	FGG	0	0	0	0	0	26.4514	13.3682	0	1.88894	3.06646	0	4.25954	0	0	0.307934	0	0	10.4271	1.09056	0	3	3
P16278	Beta-galactosidase	GLB1	8.92654	0	0	3.27207	0	0	1.05143	0	5.352	0	0.788955	2.25505	1.52219	6.31359	0	2.86446	2.43972	1.60086	1.96346	2	2	5
P01700	Immunoglobulin lambda variable 1-47	IGLV1-47	0.686657	0	0	0.272672	0	1.4516	2.10286	0	0	1.02215	0	1.50337	0	0	0	0.716116	0.191866	0.888615	0.463091	2	2	3
A0A087WWY0	Apolipoprotein(a)	LPA	1.02998	2.05955	0	0.545344	2.55513	0.322578	1.20163	0	1.88894	0	0	0	0	0.70151	0.923801	0.716116	1.238	0.853288	0.33449	4	3	3
Q06830	Peroxiredoxin-1	PRDX1	0	0	0.417602	0.272672	0	0	6.60899	0	0.94447	0	4.47075	2.25505	4.05916	0	0.615867	1.79029	0.138055	1.88836	1.88445	2	2	5
A0A0A0MSA9	Poliovirus receptor	PVR	5.49325	4.46237	7.51684	5.45344	3.40683	0	0	0	0	0	0.788955	0.501123	1.01479	0.350755	3.07934	0	5.26655	0	0.81928	5	0	5
A0A2R8Y5S7	Radixin	RDX	0	0	0	0	0	3.70964	3.4547	0	0	2.38502	2.62985	0	0	0	0.923801	1.07417	0	1.79109	1.00184	0	2	4
P01023	Alpha-2-macroglobulin	A2M	0	0	0	0.272672	0	20.645	12.7674	0	0.629647	1.36287	0.262985	0.751684	0.253698	0	0	0	0.0545344	8.5105	0.375891	1	3	4
O14965	Aurora kinase A	AURKA	1.37331	0.343259	0.835205	0.272672	0.425854	0.967733	0.751021	1.81462	0.94447	1.02215	0.262985	0.501123	0	0	0.307934	0	0.650061	1.11946	0.299171	5	4	4
H3BRV9	Nuclear transport factor 2 (Fragment)	NUTF2	0.343328	3.77585	2.08801	1.90871	0	0	0	0	1.88894	0	1.05194	0	2.02958	3.50755	1.23173	0	1.62318	0.472235	1.11726	4	1	4
A0A7I2YQK9	Cathepsin B	CTSB	0	1.37304	0	3.54474	0	0	0.150204	0	4.72235	0.681435	0.52597	0.250561	1.52219	3.1568	0.307934	3.93864	0.983555	1.21814	1.48336	2	2	7
M0R1F0	Prostate-specific antigen (Fragment)	KLK3	4.46327	0	20.0449	18.5417	0	0	0	0	0	0	2.36687	0	0.761093	5.96284	1.23173	19.3351	8.60998	0	4.23681	3	0	5
P14618	Pyruvate kinase PKM	PKM	0	0	0	0.545344	0	0.161289	2.10286	0	0.629647	0.681435	5.52269	1.00225	2.02958	0	1.53967	0.716116	0.109069	0.723449	1.64168	1	3	6
P05543	Thyroxine-binding globulin	SERPINA7	1.71664	2.40281	0.835205	4.63543	0	0	0	0	2.83341	0	0	0.250561	1.77588	1.75378	2.7714	0	1.91802	0.708353	0.935946	4	1	4
Q8WWT9	Solute carrier family 13 member 3	SLC13A3	0	1.02978	0.835205	1.09069	0	1.93547	0	0	1.57412	0.681435	0.262985	0	0.761093	0	0.923801	1.07417	0.591134	0.877396	0.52907	3	2	5
P00739	Haptoglobin-related protein	HPR	0	0	0	0.272672	0	15.8063	0	0	6.29647	0.340717	0.262985	16.7876	0.761093	0.350755	2.46347	0	0.0545344	5.52569	2.99523	1	2	6
P04196	Histidine-rich glycoprotein	HRG	0	0	0	0	0	7.90315	1.80245	0	1.25929	0	2.89284	0.250561	0.253698	0	0.307934	0	0	2.74122	0.52929	0	3	4
P04792	Heat shock protein beta-1	HSPB1	0	0	0	0	0	0	2.10286	0	1.88894	0	11.5713	0.501123	2.02958	0	0.923801	2.14835	0	0.99795	2.45346	0	2	5
P13473	Lysosome-associated membrane glycoprotein 2	LAMP2	0	2.05955	0.835205	0.545344	0	0	0	0	2.83341	1.70359	0.262985	0	1.26849	4.91057	2.15554	0	0.688021	0.708353	1.4716	3	1	5
P13727	Bone marrow proteoglycan	PRG2	0.686657	3.08933	1.67041	2.45405	1.27756	0	0.901225	0	0	0	0	0.250561	1.77588	0.70151	0.307934	0	1.8356	0.225306	0.433698	5	1	4
P31949	Protein S100-A11	S100A11	0	0	0	0.545344	0	0.322578	0	0	0.94447	3.06646	4.73373	0.751684	3.04437	0	1.23173	2.14835	0.109069	0.316762	2.13948	1	2	6
P15289	Arylsulfatase A	ARSA	4.11994	3.08933	0.417602	0	1.70342	0	0.150204	0	4.72235	0	0	0	1.26849	5.96284	1.53967	0	1.86606	1.21814	1.253	4	2	3
P02675	Fibrinogen beta chain	FGB	0	0	0	0	0	25.1611	10.0637	0	0.94447	0.340717	0	1.75393	0	0	0	0	0	9.0423	0.299235	0	3	2
Q92820	Gamma-glutamyl hydrolase	GGH	7.20989	1.7163	0	4.09008	0	0	0	0	6.61129	0	0	0.501123	2.79067	8.06737	1.53967	0.716116	2.60325	1.65282	1.94499	3	1	5
Q96RW7	Hemicentin-1	HMCN1	5.49325	2.74607	2.92322	0.818017	2.98098	0	0	0	0.314823	0	0.52597	0	2.79067	0	0.615867	0	2.99231	0.0787059	0.561787	5	1	3
A0A0G2JIW1	Heat shock 70 kDa protein 1B	HSPA1B	0	0	0	0	0	3.54835	0.450613	0	0.314823	0	2.62985	1.25281	2.02958	0	0	0.716116	0	1.07845	0.946908	0	3	4
K7ERE3	Keratin, type I cytoskeletal 13	KRT13	0	0	0	0	0	0	12.467	0	0	2.38502	1.57791	2.00449	1.52219	0	0	0.716116	0	3.11674	1.17225	0	1	5
P08729	Keratin, type II cytoskeletal 7	KRT7	0	0	0	0	0	0	28.3886	0	3.77788	1.36287	10.7824	0.751684	0.253698	0	0.615867	0.358058	0	8.04162	2.01779	0	2	6
P30086	Phosphatidylethanolamine-binding protein 1	PEBP1	3.77661	1.02978	0.417602	1.63603	0	0	0	0	0.629647	0	7.36358	0	6.34244	0	1.53967	0.358058	1.372	0.157412	2.22911	4	1	4
Q96FE7	Phosphoinositide-3-kinase-interacting protein 1	PIK3IP1	0.343328	5.14889	7.93445	0.272672	7.66538	0	0	0	0.629647	0	0	0	1.01479	3.1568	2.7714	0.358058	4.27294	0.157412	1.04301	5	1	4
A0A0C4DGN4	Zymogen granule protein 16 homolog B	ZG16B	2.4033	3.43259	2.50561	1.90871	2.55513	0	0	0	1.25929	0	0	0	1.52219	0.70151	0	0	2.56107	0.314823	0.317671	5	1	2
P04259	Keratin, type II cytoskeletal 6B	KRT6B	0	0	0	0.545344	0.425854	0	4.80654	0.453654	0	0	3.94478	1.50337	0.507395	0	0.307934	0	0.19424	1.31505	0.894782	2	2	4
A8MY60	Leucine-rich repeat and IQ domain-containing protein 1 (Fragment)	LRRIQ1	0	0	0	0	0	0.161289	0.751021	1.81462	0.629647	1.70359	0.52597	0.751684	0	0	0.923801	0.716116	0	0.839144	0.660165	0	4	5
P22891	Vitamin K-dependent protein Z	PROZ	0.343328	4.46237	11.6929	5.72612	10.2205	0	0	0	0.314823	0	0.52597	0.250561	0	3.85831	0.615867	0	6.48904	0.0787059	0.750101	5	1	4
P31947	14-3-3 protein sigma	SFN	0	0	0.417602	0.818017	0	0.161289	0	0	1.25929	0	2.89284	0.250561	2.02958	0	1.23173	3.93864	0.247124	0.355146	1.47762	2	2	5
P27348	14-3-3 protein theta	YWHAQ	0	0	0.417602	0.818017	0	0.161289	0	0	1.25929	0	3.41881	0.250561	1.52219	0	1.23173	1.43223	0.247124	0.355146	1.12222	2	2	5
A0A494C0G5	Agrin	AGRN	0	0	0	0	0	0	2.85388	0	0	0	0.52597	3.00674	2.02958	0.70151	0	4.29669	0	0.71347	1.50864	0	1	5
J3QLM0	T-cell antigen CD7	CD7	1.71664	1.37304	2.50561	2.45405	0	0	0	0	0.94447	0	0	0	0	1.40302	1.8476	0	1.60987	0.236118	0.464375	4	1	2
O94919	Endonuclease domain-containing 1 protein	ENDOD1	0.686657	0.686518	0	0.818017	1.70342	0	0	0	0	0	1.57791	3.00674	3.29807	0.70151	0.307934	0.716116	0.778922	0	1.37261	4	0	6
Q07075	Glutamyl aminopeptidase	ENPEP	2.4033	0.343259	0	0.272672	0	0	1.50204	0	0	1.02215	0.52597	4.76067	0.253698	0	0	0	0.603846	0.375511	0.937498	3	1	4
H0Y755	Low affinity immunoglobulin gamma Fc region receptor III-A	FCGR3A	3.43328	0.343259	6.26404	4.9081	5.11025	0	0	0	0	0.340717	0	0	0	2.45529	7.08247	0	4.01179	0	1.41121	5	0	3
Q53FA3	HSPA1L (Fragment)	HSPA1L	0	0	0	0	0	3.38707	0	0	0.314823	0	1.8409	1.25281	2.02958	0.350755	0	0.716116	0	0.925472	0.884308	0	2	5
O75144	ICOS ligand	ICOSLG	1.71664	2.74607	5.01123	2.99939	5.11025	0	0	0	0.314823	0	0	0	0.507395	0	2.15554	0	3.51672	0.0787059	0.380419	5	1	2
P06331	Immunoglobulin heavy variable 4-34	IGHV4-34	0	0	0	1.36336	0	1.93547	0.150204	0	1.88894	0	0.788955	0	0	2.10453	0	0.716116	0.272672	0.993653	0.515657	1	3	3
Q2M2I5	Keratin, type I cytoskeletal 24	KRT24	0	0	0	0.272672	0	0	2.40327	0	0	0	1.57791	2.00449	1.52219	0	0	0.716116	0.0545344	0.600817	0.831529	1	1	4
Q8NFZ8	Cell adhesion molecule 4	CADM4	4.46327	1.02978	2.50561	2.18138	2.12927	0	0	0	0.629647	0	0	0	0.507395	0	1.23173	0	2.46186	0.157412	0.248447	5	1	2
P05156	Complement factor I	CFI	1.02998	1.02978	3.75842	1.09069	0	0.161289	0.450613	0	1.25929	0	0.262985	0	0.253698	0	0	0	1.38177	0.467799	0.0738118	4	3	2
A0A7I2V2R5	Dipeptidyl peptidase 4	DPP4	0	0.343259	0	0.545344	0	0	4.95674	0	0.314823	0	0	0.250561	0.253698	3.1568	0	1.43223	0.177721	1.31789	0.727612	2	2	4
A0A087WVQ9	Elongation factor 1-alpha	EEF1A1	0	0	0	0	0	0	1.50204	0	0.94447	0.681435	3.94478	0.501123	1.77588	0	1.23173	0.716116	0	0.611628	1.26444	0	2	6
Q03013	Glutathione S-transferase Mu 4	GSTM4	0	0	0	0	0	0	1.80245	0.453654	0.629647	0	4.73373	3.00674	0	0	0.923801	6.08698	0	0.721438	2.10732	0	3	4
O76015	Keratin, type I cuticular Ha8	KRT38	0	0	0	0	0	0	2.55347	0	0	0	1.57791	2.00449	1.52219	0	0	0.716116	0	0.638368	0.831529	0	1	4
E7EQB2	Lactotransferrin (Fragment)	LTF	0	0	0	0	0	21.2901	14.72	0	0	0	0	0	0	0	0	8.95145	0	9.00254	1.27878	0	2	1
Q6UX06	Olfactomedin-4	OLFM4	0	1.7163	0	2.45405	0	3.87093	1.35184	0	0	0.340717	0	0	0	1.05227	0	0	0.834069	1.30569	0.198998	2	2	2
E7ET40	Urokinase-type plasminogen activator	PLAU	4.11994	1.7163	0.835205	2.18138	0.425854	0	0	0	0	0	0.52597	0	2.02958	0.350755	0.307934	0	1.85573	0	0.459177	5	0	4
O43653	Prostate stem cell antigen	PSCA	0	2.05955	0	0	0	0	1.35184	0	0.94447	0	0	1.25281	0	1.75378	2.46347	0	0.411911	0.574077	0.781436	1	2	3
P20742	Pregnancy zone protein	PZP	0	0	0	0	0	5.8064	2.85388	0	0.629647	0	0	0.501123	0	0	0	0	0	2.32248	0.071589	0	3	1
Q8WZ75	Roundabout homolog 4	ROBO4	5.49325	0.686518	6.26404	3.54474	1.70342	0	0	0	0	0	1.05194	0	0	0	0.615867	0	3.53839	0	0.238258	5	0	2
O00241	Signal-regulatory protein beta-1	SIRPB1	0.343328	2.05955	0.835205	1.09069	2.98098	0	0	0	0	0	0	0.751684	0	3.50755	0.307934	0	1.46195	0	0.652453	5	0	3
Q99459	Cell division cycle 5-like protein	CDC5L	1.37331	1.02978	0	0.272672	1.27756	0	0.300408	0	0.94447	0	0	0.501123	1.26849	0	0.307934	0	0.790665	0.31122	0.296792	4	2	3
P09603	Macrophage colony-stimulating factor 1	CSF1	0	1.7163	0.835205	1.63603	0	0	0	0	0.314823	1.36287	0	0.501123	0.253698	0.70151	2.15554	0	0.837507	0.0787059	0.710677	3	1	5
E9PKE3	Heat shock cognate 71 kDa protein	HSPA8	0	0	0	0	0	0.806444	0.600817	0	0.314823	0	3.41881	1.50337	3.80547	0	0	0.358058	0	0.430521	1.29796	0	3	4
P04083	Annexin A1	ANXA1	4.46327	0	0	0	0	20.1611	0	0	0	2.38502	0	0	0	0	0	8.95145	0.892654	5.04028	1.6195	1	1	2
H7BY55	Complement decay-accelerating factor	CD55	0	0	0	0.818017	2.55513	0	0	0	0.314823	0	1.05194	0	0	1.40302	1.23173	1.79029	0.674628	0.0787059	0.782426	2	1	4
E9PQB7	Cofilin, non-muscle isoform (Fragment)	CFL1	0	0	0	0	0	0	0	0	0.629647	0.681435	3.68179	2.25505	3.55177	0	0.307934	1.79029	0	0.157412	1.75261	0	1	6
P12111	Collagen alpha-3(VI) chain	COL6A3	0	1.02978	0	2.18138	0	0	0	0	1.57412	0	0	0.250561	1.26849	2.45529	0.923801	0.358058	0.642231	0.393529	0.750885	2	1	5
Q16778	Histone H2B type 2-E	H2BC21	0	0	0	0	0	2.25804	0.751021	0	0	0	1.8409	0	1.01479	0	0	0	0	0.752266	0.407955	0	2	2
P01701	Immunoglobulin lambda variable 1-51	IGLV1-51	0	0.686518	0	0.818017	0	0	0	0	1.57412	0	1.05194	0.250561	0	0	0.615867	1.79029	0.300907	0.393529	0.529808	2	1	4
Q5T7N2	LINE-1 type transposase domain-containing protein 1	L1TD1	0	0	0	0.545344	0.425854	0	0.150204	0	0.629647	1.02215	0.788955	0.250561	1.01479	1.05227	0	0.358058	0.19424	0.194963	0.640969	2	2	6
Q9H8L6	Multimerin-2	MMRN2	1.37331	3.43259	3.34082	1.09069	1.27756	0	0	0	0.94447	0	0	0	1.01479	0	0	0	2.10299	0.236118	0.14497	5	1	1
P35579	Myosin-9	MYH9	0	0	0	0	0	29.5159	4.95674	0	0	0	0.52597	0.250561	0	0	0	0	0	8.61815	0.110933	0	2	2
P32119	Peroxiredoxin-2	PRDX2	0	0	0.417602	0	0	1.29031	1.80245	0	0.314823	0	0	2.25505	0	0	0	0	0.0835205	0.851896	0.32215	1	3	1
F8W703	Roundabout homolog 2	ROBO2	0	0.686518	0	0.272672	0	0.161289	0	0.453654	0.629647	1.70359	0.262985	0.501123	0.507395	0.350755	0.615867	0	0.191838	0.311148	0.563102	2	3	6
P08670	Vimentin	VIM	0	0	0	0	0	24.032	0.600817	0	0.314823	0	2.10388	0	0	0	0.307934	0	0	6.23692	0.344545	0	3	2
H0YMD0	Annexin (Fragment)	ANXA2	0	0	0	0	0	0	1.05143	0	1.57412	0.681435	4.99672	0.250561	0.253698	0	0	1.79029	0	0.656387	1.13896	0	2	5
Q7KYR7	Butyrophilin subfamily 2 member A1	BTN2A1	0	2.74607	4.59363	0.545344	2.12927	0	0	0	0	0.340717	0	0	0	0	1.8476	0.358058	2.00286	0	0.363768	4	0	3
P26842	CD27 antigen	CD27	0	0.343259	0	1.36336	0.425854	0	0	0	1.88894	0	0	0	0	2.10453	0.923801	1.07417	0.426495	0.472235	0.586072	3	1	3
P04080	Cystatin-B	CSTB	0	0	0	0	0	0	0	0	0.314823	1.36287	4.73373	1.00225	2.02958	0	0	5.01281	0	0.0787059	2.02018	0	1	5
A0A3B3ISU3	Low affinity immunoglobulin gamma Fc region receptor III-B	FCGR3B	1.37331	1.02978	0.417602	1.63603	1.27756	0	0	0	0	0	0	0	0	0.70151	2.46347	0	1.14686	0	0.45214	5	0	2
P07900	Heat shock protein HSP 90-alpha	HSP90AA1	0	0	0	0	0	0	4.80654	0	0	0	6.83761	0.250561	1.77588	0	0.307934	0	0	1.20163	1.31028	0	1	4
A0A0B4J1U7	Immunoglobulin heavy variable 6-1	IGHV6-1	0	0	0	0	0	1.29031	1.50204	0	0	0	1.05194	0	1.26849	0	0	0	0	0.698088	0.33149	0	2	2
P80748	Immunoglobulin lambda variable 3-21	IGLV3-21	1.02998	0	0	0	0	1.4516	0.450613	0	0	0	0.262985	1.50337	0	0.70151	0	0.358058	0.205997	0.475553	0.403703	1	2	4
A0A087WWU8	Tropomyosin alpha-3 chain	TPM3	0	0	0	0	0	5.64511	2.10286	0	0	0	0	0	0	0	0	0	0	1.93699	0	0	2	0
Q01459	Di-N-acetylchitobiase	CTBS	0.343328	0	0	0.818017	1.70342	0	0	0	1.25929	0	0	0	0	1.40302	4.00314	0.716116	0.572952	0.314823	0.87461	3	1	3
Q9HCN6	Platelet glycoprotein VI	GP6	1.71664	1.02978	0.835205	1.63603	1.27756	0	0.150204	0	0	0	0.52597	0	0	0	0.615867	0	1.29904	0.0375511	0.16312	5	1	2
E9PHN7	Glutathione S-transferase Mu 2	GSTM2	0	0	0	0	0	0	0.600817	0	0.629647	0	1.57791	1.50337	0	0	0.615867	3.22252	0	0.307616	0.988524	0	2	4
P08238	Heat shock protein HSP 90-beta	HSP90AB1	0	0	0	0	0	0	4.20572	0	0	0	2.89284	0.250561	1.52219	0	0.307934	0	0	1.05143	0.710502	0	1	4
P13647	Keratin, type II cytoskeletal 5	KRT5	0	0	0	0	0	0	1.95266	0	0	0.340717	2.10388	1.25281	0.507395	0	0.307934	0	0	0.488164	0.644676	0	1	5
Q16651	Prostasin	PRSS8	3.08995	1.02978	0.835205	1.90871	2.55513	0	0	0	0	0	0	0	0.253698	1.40302	0	0	1.88375	0	0.236674	5	0	2
P05451	Lithostathine-1-alpha	REG1A	0	2.40281	3.75842	0	4.25854	0	0	0	0	0	0	0	0	0	1.8476	4.65475	2.08396	0	0.928908	3	0	2
P31431	Syndecan-4	SDC4	0	2.05955	5.01123	0	2.12927	0	0	0	0	0	0	0	0	2.10453	1.23173	0.358058	1.84001	0	0.52776	3	0	3
Q9HAT2	Sialate O-acetylesterase	SIAE	0	0	0	1.36336	0	0	0	0	0.629647	0	1.05194	3.00674	2.28328	1.40302	0	0	0.272672	0.157412	1.10643	1	1	4
Q9HCJ0	Trinucleotide repeat-containing gene 6C protein	TNRC6C	0.686657	0	0.417602	0	0.851708	0	0	0	0.314823	1.02215	0.788955	0	0.507395	1.05227	1.23173	0.358058	0.391193	0.0787059	0.708651	3	1	6
A8MQ02	Afadin	AFDN	0	3.43259	0	0	0	0.161289	0.751021	0	0	0.340717	0	5.51235	8.11833	0	0.307934	0	0.686518	0.228078	2.0399	1	2	4
P06865	Beta-hexosaminidase subunit alpha	HEXA	0	0	0	0	0	0	0.300408	0	0.629647	0	0.788955	2.00449	1.26849	1.75378	0	0	0	0.232514	0.830816	0	2	4
P15428	15-hydroxyprostaglandin dehydrogenase [NAD(+)]	HPGD	0	0	0	0	0	0	0	0	1.25929	0	3.94478	0.501123	5.07395	0	0	1.07417	0	0.314823	1.51343	0	1	4
P19823	Inter-alpha-trypsin inhibitor heavy chain H2	ITIH2	0	0	0	0	0	2.25804	0.450613	0.907309	0.94447	0	0	0	0	0	0	0	0	1.14011	0	0	4	0
P35908	Keratin, type II cytoskeletal 2 epidermal	KRT2	0	0	0	2.72672	0	0	1.50204	0	0	3.74789	2.62985	0	0	0	0	0	0.545344	0.375511	0.911106	1	1	2
P80188	Neutrophil gelatinase-associated lipocalin	LCN2	0	0	0	0.272672	0	4.67738	0.600817	0	0	1.02215	0	0	0	0	0	0.358058	0.0545344	1.31955	0.197173	1	2	2
Q13477	Mucosal addressin cell adhesion molecule 1	MADCAM1	0	0	2.50561	0.545344	2.55513	0	0	0	0	0	0	0	0	1.75378	1.53967	0	1.12122	0	0.470492	3	0	2
Q96S96	Phosphatidylethanolamine-binding protein 4	PEBP4	0	1.02978	0	0	0.851708	0	2.25306	0	0	0	0	0	0.253698	0	0	0	0.376297	0.563266	0.0362425	2	1	1
P15259	Phosphoglycerate mutase 2	PGAM2	0	0	0	0.272672	0	0.967733	0	0	0.314823	0.340717	0.262985	0.250561	0.761093	0	0.615867	0	0.0545344	0.320639	0.318746	1	2	5
Q15293	Reticulocalbin-1	RCN1	0.686657	0	0	0	0	0	0	0	0	1.36287	0.52597	2.50561	0.761093	0	0.307934	0.358058	0.137331	0	0.831648	1	0	6
P68371	Tubulin beta-4B chain	TUBB4B	0	0	0	0	0	0	0.600817	0	0.629647	0	3.41881	0.751684	1.26849	0.350755	0.307934	0	0	0.307616	0.871095	0	2	5
Q9Y574	Ankyrin repeat and SOCS box protein 4	ASB4	0.343328	0.343259	0.417602	0	0.851708	0.161289	0.450613	0	0.629647	0.681435	0.262985	0	0.253698	0.350755	0	0	0.39118	0.310387	0.221268	4	3	4
P80723	Brain acid soluble protein 1	BASP1	0	0	0	0	0	0.967733	0.600817	0	0	0	0.788955	0	0.761093	0	0	0.358058	0	0.392138	0.272587	0	2	3
P00915	Carbonic anhydrase 1	CA1	0	0	0	0	0	8.87089	0	0	0	1.02215	0	1.25281	0	0	0	0	0	2.21772	0.324994	0	1	2
O60888	Protein CutA	CUTA	3.08995	1.37304	0.835205	1.63603	0	0	0	0	0	0	0	0	0.507395	0	0.307934	0	1.38685	0	0.116476	4	0	2
P16444	Dipeptidase 1	DPEP1	3.77661	0.686518	0	0.272672	0.851708	0	0	0	0.314823	0	1.57791	0	0	0.350755	0	0.716116	1.1175	0.0787059	0.377826	4	1	3
P02792	Ferritin light chain	FTL	0	0	0	0.272672	0	0	6.75919	0	0	0.340717	0	0.501123	0	0	0.307934	0	0.0545344	1.6898	0.164253	1	1	3
P08236	Beta-glucuronidase	GUSB	1.37331	0	0	1.36336	0	0	0	0	0.94447	0	0	0.250561	1.26849	1.05227	0	0.358058	0.547335	0.236118	0.418482	2	1	4
Q969P0	Immunoglobulin superfamily member 8	IGSF8	1.37331	2.05955	0	0.818017	0	0	0	0	0.629647	0	0	1.50337	0.761093	0	0	0	0.850177	0.157412	0.323495	3	1	2
A0A0G2JNU6	Leukocyte-associated immunoglobulin-like receptor 1	LAIR1	0	0.686518	11.2753	0	11.4981	0	0	0	0	1.02215	0	0	0	0	2.46347	0	4.69197	0	0.497946	3	0	2
O00391	Sulfhydryl oxidase 1	QSOX1	0.343328	0	0.835205	1.90871	0.425854	0	0	0	0.629647	0	0	0	0	2.45529	0.307934	0	0.702619	0.157412	0.394746	4	1	2
O76070	Gamma-synuclein	SNCG	0	0	0	0	0	0	0	0	0.314823	0	7.36358	4.51011	3.29807	0	0.307934	1.07417	0	0.0787059	2.36484	0	1	5
Q6ZTR6	Putative uncharacterized protein ZNF516-DT	ZNF516-DT	0	0	0	0	0	1.12902	0	1.36096	0.94447	0.681435	0	0	0	0	0.923801	0	0	0.858614	0.229319	0	3	2
P04075	Fructose-bisphosphate aldolase A	ALDOA	0	0	0	0.272672	0	0.161289	0	0	1.57412	0	2.10388	0	0.507395	0	1.8476	0	0.0545344	0.433851	0.636982	1	2	3
P19022	Cadherin-2	CDH2	2.4033	0.343259	0.835205	0.272672	2.12927	0	0	0	0.629647	0	0	0	0	0	0.307934	0	1.19674	0.157412	0.0439905	5	1	1
P22352	Glutathione peroxidase 3	GPX3	0.343328	0	0.835205	0.818017	0	0	0	0	0.629647	0	0.52597	0.250561	0.253698	2.45529	0	0	0.39931	0.157412	0.497931	3	1	4
Q02747	Guanylin	GUCA2A	0	2.05955	2.92322	0	2.12927	0	0	0	0	0	0	0	0	0	0	6.08698	1.42241	0	0.869569	3	0	1
Q5T3Q7	HEAT repeat-containing protein 1	HEATR1	0	0.686518	0	0	0	0.161289	0.300408	0	0.314823	0	0.788955	0	0.507395	0	0.307934	0.358058	0.137304	0.19413	0.280335	1	3	4
A0A087WZZ6	Mucin-1	MUC1	0	0.343259	4.17602	0.272672	0.851708	0	0	0	0.314823	0	0	0	0	0.350755	1.23173	0	1.12873	0.0787059	0.22607	4	1	2
O96009	Napsin-A	NAPSA	2.05997	1.7163	0	0	0.851708	0	0	0	2.83341	0	0	0	0.761093	0	0	0	0.925595	0.708353	0.108728	3	1	1
F5H7N8	Oxidized low-density lipoprotein receptor 1 (Fragment)	OLR1	1.37331	0	2.50561	1.36336	2.12927	0	0	0	0	0	0.262985	0	0	0	0	0	1.47431	0	0.0375693	4	0	1
Q9UL58	Zinc finger protein 215	ZNF215	0	0	0	0	0.851708	0	0.150204	0	0	0	0.788955	0.250561	0.507395	0.350755	0	0.716116	0.170342	0.0375511	0.373398	1	1	5
P06727	Apolipoprotein A-IV	APOA4	0	3.43259	0.417602	0	0.851708	0	0	0	0	3.40717	0.788955	0	0	0	0.307934	0	0.94038	0	0.643438	3	0	3
P40121	Macrophage-capping protein	CAPG	0	0	0	0.272672	0	0	0	0	0	0	6.31164	0.250561	3.29807	0	0	4.65475	0.0545344	0	2.07357	1	0	4
P19835	Bile salt-activated lipase	CEL	5.83658	0	0.417602	3.54474	0	0	0	0	3.46306	0	0	0.250561	0	0	0	0	1.95978	0.865764	0.0357945	3	1	1
P08603	Complement factor H	CFH	0	0	0	0	0	3.38707	1.05143	0	0	0	0	0	0	0	0	0	0	1.10962	0	0	2	0
Q96KP4	Cytosolic non-specific dipeptidase	CNDP2	0	0	0	0.818017	0	0	0.300408	0	0.629647	0	2.36687	0	2.28328	0	0	0	0.163603	0.232514	0.664306	1	2	2
Q07507	Dermatopontin	DPT	0	0	0.417602	1.63603	0.425854	0	0.150204	0	0	0	0.52597	0	0	0.70151	0	0.716116	0.495898	0.0375511	0.277657	3	1	3
A0A0C4DFT8	E3 ubiquitin-protein ligase Jade-2	JADE2	0	0	0.417602	0.272672	0	0	0.150204	0	0	0.681435	0.52597	0	0.253698	0.350755	0.307934	0.358058	0.138055	0.0375511	0.353978	2	1	6
P35900	Keratin, type I cytoskeletal 20	KRT20	0	0	0	0	0.425854	0	2.25306	0	0	0	1.05194	0	0.507395	0	0	0	0.0851708	0.563266	0.222762	1	1	2
P33908	Mannosyl-oligosaccharide 1,2-alpha-mannosidase IA	MAN1A1	1.02998	2.05955	0	1.09069	0	0	0	0	0	0	0	0	0.761093	0	0.615867	0	0.836046	0	0.196709	3	0	2
X6RHF8	Serine/threonine-protein kinase PDIK1L (Fragment)	PDIK1L	0	1.37304	0.835205	0.272672	0.425854	0	0	0	0	0.681435	0	0	0	0	0.923801	0	0.581354	0	0.229319	4	0	2
Q13018	Secretory phospholipase A2 receptor	PLA2R1	0	0	0	0.545344	0.851708	0.806444	0.150204	1.36096	0.314823	0	0	0	0.253698	0	0	0	0.279411	0.658109	0.0362425	2	4	1
A0A087X1A9	Vesicle-trafficking protein SEC22b (Fragment)	SEC22B	0.686657	0.686518	0.417602	0	1.27756	0	0	0	0	0	0.52597	0	0.507395	0	0	0	0.613668	0	0.147624	4	0	2
Q02383	Semenogelin-2	SEMG2	3.43328	1.37304	0	0	0	0	0	0	0	26.2352	0	0	0	0	4.92694	0	0.961264	0	4.45174	2	0	2
Q8IWU5	Extracellular sulfatase Sulf-2	SULF2	0	0.343259	9.60486	0	3.40683	0	0	0	0	0	0	0	0	0.350755	3.6952	0	2.67099	0	0.577994	3	0	2
O15240	Neurosecretory protein VGF	VGF	1.71664	2.40281	0	0.545344	1.70342	0	0	0	0	0	0	0.250561	0	0	0	0	1.27364	0	0.0357945	4	0	1
O75882	Attractin	ATRN	0.343328	0.686518	1.25281	0.818017	0.425854	0	0	0	0	0	0	0	0	1.05227	0	0	0.705305	0	0.150324	5	0	1
Q9HCU0	Endosialin	CD248	0.343328	0.343259	0	0.818017	1.27756	0	0	0	0.629647	0	0	0	0	0	0	0	0.556433	0.157412	0	4	1	0
Q96SN8	CDK5 regulatory subunit-associated protein 2	CDK5RAP2	0.343328	0	0.417602	0	0	0	0	0.453654	0	0	0.262985	0.250561	0.507395	0	0.307934	1.43223	0.152186	0.113414	0.394444	2	1	5
E7ETN3	C3/C5 convertase	CFB	0	0	0	0	0	0.967733	0	0	1.57412	0	0.788955	0	0	0	0	0	0	0.635463	0.112708	0	2	1
P10619	Lysosomal protective protein	CTSA	0	0	0.417602	0.545344	0	0	0	0	1.88894	0	0	0.250561	1.26849	0	0	0	0.192589	0.472235	0.217007	2	1	2
Q9Y4D2	Diacylglycerol lipase-alpha	DAGLA	0.686657	0	0	0	0	0.322578	0.150204	0	0	0.340717	0.262985	0.501123	0	0	0	0.358058	0.137331	0.118195	0.208983	1	2	4
P09211	Glutathione S-transferase P	GSTP1	0	0	0	0	0	0.161289	0.150204	0	0.314823	0	1.31493	0.250561	2.02958	0	0	0	0	0.156579	0.513581	0	3	3
A0A0B4J1X5	Immunoglobulin heavy variable 3-74	IGHV3-74	0	0	0	0	0	0.806444	0.751021	0	0	0	0	0	1.26849	0	0	0	0	0.389366	0.181213	0	2	1
P01715	Immunoglobulin lambda variable 3-1	IGLV3-1	0.343328	0.343259	0	0	0	0	0	0	0.94447	0	0	1.00225	0.507395	0	0	0	0.137317	0.236118	0.215663	2	1	2
A0A7I2V5Y5	Kinesin-like protein	KIF23	0	0.686518	0	0	0	0.161289	0.150204	0.907309	0.314823	0.340717	0	0.250561	0.253698	0	0.307934	0	0.137304	0.383406	0.164701	1	4	4
P35527	Keratin, type I cytoskeletal 9	KRT9	0	0	0.835205	0	5.5361	0	1.05143	0	0	0	10.2564	0	0	0	0	0	1.27426	0.262857	1.4652	2	1	1
Q9BQG2	NAD-capped RNA hydrolase NUDT12	NUDT12	0	0.343259	0	0	0.851708	0	0.150204	0	0	0	0.788955	0	0.507395	0.350755	0	0.358058	0.238993	0.0375511	0.286452	2	1	4
P07737	Profilin-1	PFN1	0	0	0	0	0	1.12902	0	0	0	0	1.8409	0	1.52219	0	0	0	0	0.282255	0.48044	0	1	2
C9JW43	Sodium channel protein type 7 subunit alpha	SCN7A	0	0	0	0	0	0	1.50204	0.907309	0	1.02215	0	0	0	0	0	0	0	0.602338	0.146022	0	2	1
P04279	Semenogelin-1	SEMG1	1.37331	1.37304	0	0	0	0	0	0	0	28.6203	0	0	0	0	3.07934	0	0.54927	0	4.52851	2	0	2
P49221	Protein-glutamine gamma-glutamyltransferase 4	TGM4	0	0	15.8689	2.18138	0	0	0.600817	0	0	0	0	0	0	0.350755	0	0	3.61005	0.150204	0.0501079	2	1	1
E9PHY0	Lysosomal acid phosphatase	ACP2	0	0	0	4.09008	0	0	0	0	5.03717	0	0	0	0	2.80604	0	0	0.818017	1.25929	0.400863	1	1	1
A0A7P0Z441	Angiotensinogen	AGT	0	0	0	0	0	0.483867	0	0	0	0.681435	0	2.25505	0.253698	0	0	0.358058	0	0.120967	0.506892	0	1	4
Q5T0R1	Adenylyl cyclase-associated protein 1 (Fragment)	CAP1	0	0	0	0	0	2.74191	0	0	0	0	1.57791	0	0.507395	0	0	0.358058	0	0.685478	0.349052	0	1	3
F8W111	Carboxypeptidase M (Fragment)	CPM	1.71664	0.343259	0.835205	0.818017	1.27756	0	0	0	0	0	0	0	0	0	0	0	0.998137	0	0	5	0	0
B8ZWD1	Acyl-CoA-binding protein	DBI	0	0	0	0	0	0	0	0	0	0	1.57791	0	0	0	1.23173	2.86446	0	0	0.810587	0	0	3
Q8NBJ4	Golgi membrane protein 1	GOLM1	1.71664	0.343259	0.417602	3.81741	0	0	0	0	0	0	0.262985	0	0.253698	0	0	0	1.25898	0	0.0738118	4	0	2
Q5URX0	Beta-N-acetylhexosaminidase	HEXB	0	0	0	0	0	0	0.901225	0	0	0	0	0.751684	0.507395	0	0	0	0	0.225306	0.179869	0	1	2
A0A0A0MS15	Immunoglobulin heavy variable 3-49	IGHV3-49	0	0	0	0	0	0	2.40327	0	0	0	0	0	0.253698	0	0	0	0	0.600817	0.0362425	0	1	1
A0A0C4DH42	Immunoglobulin heavy variable 3-66	IGHV3-66	0	0.343259	0	0	0	0.806444	0.751021	0	0	0	0	0	0.507395	0	0	0	0.0686518	0.389366	0.0724851	1	2	1
Q5XKE5	Keratin, type II cytoskeletal 79	KRT79	0	0	0	0	0	0	1.20163	0	0	0.340717	0.788955	0	0	0	0.307934	0	0	0.300408	0.205372	0	1	3
O95460	Matrilin-4	MATN4	0.686657	0	0	0.818017	0	0	0	0	1.25929	0	0	0	0	0.350755	0	0	0.300935	0.314823	0.0501079	2	1	1
O75376	Nuclear receptor corepressor 1	NCOR1	0	0.686518	0	1.63603	1.27756	0	0	0	0	0.340717	0	0	0	1.40302	0	0	0.720023	0	0.249105	3	0	2
E7ESP9	160 kDa neurofilament protein	NEFM	0	0	0.417602	0	0	2.25804	0	0	0	0	0	0	0	0	0	0	0.0835205	0.564511	0	1	1	0
I3L4V6	Nucleoredoxin (Fragment)	NXN	0	0	0.417602	0.272672	0	0	0	0	0	0.340717	0	0	0.253698	1.05227	1.53967	0	0.138055	0	0.455193	2	0	4
A0A7P0TA97	Protein disulfide-isomerase	P4HB	0	0	0	0	0	0.806444	0	0	0	0	1.05194	0	0.253698	0	0	0	0	0.201611	0.18652	0	1	2
Q9UM07	Protein-arginine deiminase type-4	PADI4	0	0	0.417602	0	0	0	0.450613	0.907309	0.314823	1.36287	0	0.250561	0	0	0	0	0.0835205	0.418186	0.23049	1	3	2
Q5VU43	Myomegalin	PDE4DIP	0.343328	0	0	0	0	0	0	0.453654	0	0	0.262985	0.250561	0.507395	0	0.307934	1.79029	0.0686657	0.113414	0.445595	1	1	5
P00747	Plasminogen	PLG	0	0	0	0.272672	0.851708	0.161289	0.300408	0.453654	0.314823	0	0.262985	0	0	0	0	0	0.224876	0.307544	0.0375693	2	4	1
P08758	Annexin A5	ANXA5	0	0	0	0	0	0	0.751021	0	0	0	0.262985	0	0.761093	0	0	0	0	0.187755	0.146297	0	1	2
P04114	Apolipoprotein B-100	APOB	0	0	0	0	0	14.516	0	0	0	0	0	0	0	0	0	0	0	3.629	0	0	1	0
P02649	Apolipoprotein E	APOE	0.343328	0	0	0.272672	2.12927	0	0	0	0.314823	0	0	0	0	0.70151	0.307934	0	0.549054	0.0787059	0.144206	3	1	2
P0DP25	Calmodulin-3	CALM3	0	0	0	0	0	0	0	0	0	0	1.31493	0	1.01479	0.70151	0	0	0	0	0.433032	0	0	3
Q502W7	Coiled-coil domain-containing protein 38	CCDC38	0.686657	0	0.417602	0.272672	0	0	0	0	0	0	0	0	0.507395	0.70151	0	0	0.275386	0	0.172701	3	0	2
Q96FZ5	CKLF-like MARVEL transmembrane domain-containing protein 7	CMTM7	0	0.343259	0	0	0.425854	0	0.150204	0	0	0.340717	0.262985	0.501123	0.253698	0	0	0	0.153823	0.0375511	0.194075	2	1	4
H7C0X5	Probable serine carboxypeptidase CPVL (Fragment)	CPVL	0	0	0	0.272672	0	0	0.450613	0	1.88894	0	0	0	0.761093	0	0	0	0.0545344	0.584888	0.108728	1	2	1
Q8WVE0	EEF1A lysine methyltransferase 1	EEF1AKMT1	0	0	0	1.09069	0	0.483867	0	0.453654	0	1.02215	0	0	0	0	0	0	0.218138	0.23438	0.146022	1	2	1
Q9Y6R7	IgGFc-binding protein	FCGBP	0	0	0	0.545344	0	0.322578	0.901225	0	0	0	0	0	0.253698	0	0	0	0.109069	0.305951	0.0362425	1	2	1
P04066	Tissue alpha-L-fucosidase	FUCA1	0	0	0	0.818017	0	0	0	0	0.94447	0	0	1.25281	0.253698	0	0	0	0.163603	0.236118	0.215215	1	1	2
P50395	Rab GDP dissociation inhibitor beta	GDI2	0	0	0	0	0	0	0.751021	0	0.314823	0	2.36687	0	0.253698	0	0	0	0	0.266461	0.374366	0	2	2
J3QQX6	Intercellular adhesion molecule 2 (Fragment)	ICAM2	0	1.02978	0	0.818017	0	0	0	0	0	0	0	0	0.253698	0	0.923801	0	0.369559	0	0.168214	2	0	2
A0A087WSY6	Immunoglobulin kappa variable 3D-15	IGKV3D-15	0	1.02978	0	0	0	0	0.150204	0	0	0	0	0.751684	0	0	0	2.14835	0.205955	0.0375511	0.41429	1	1	2
P15814	Immunoglobulin lambda-like polypeptide 1	IGLL1	2.74663	1.7163	0.417602	0	0	0	0	0	0	0	0	0	0.253698	0	0	0	0.976105	0	0.0362425	3	0	1
A0A1B0GWK2	Kazrin	KAZN	0	0	0	0.818017	0	0	0	0	0.94447	0	0	0.250561	0.253698	0	0	0	0.163603	0.236118	0.072037	1	1	2
P13796	Plastin-2	LCP1	0	0	0	0	0	5.48382	0	0	0	0	0	0	0	0	0	0	0	1.37096	0	0	1	0
P05164	Myeloperoxidase	MPO	0	0	0	0	0	16.9353	0	0	0	0	0	0	0	0	0	0	0	4.23383	0	0	1	0
P42785	Lysosomal Pro-X carboxypeptidase	PRCP	0.343328	0	0	0.272672	0	0	0	0	0	0.340717	0.52597	1.00225	0	0	0	0	0.1232	0	0.26699	2	0	3
Q86TU7	Actin-histidine N-methyltransferase	SETD3	0	0	0	0.272672	0	0.161289	0.300408	0	0.629647	0	0	0.250561	0	0	0.307934	0	0.0545344	0.272836	0.079785	1	3	2
P51688	N-sulphoglucosamine sulphohydrolase	SGSH	1.02998	0	0	0	0	0	0	0	0	0	0.262985	0.501123	1.01479	0.350755	0	0	0.205997	0	0.304236	1	0	4
Q9NYW2	Taste receptor type 2 member 8	TAS2R8	0.343328	0.343259	0	0	0	0	0.150204	0	0	0	0.52597	0.250561	1.01479	0	0	0	0.137317	0.0375511	0.255903	2	1	3
J3QRJ3	Thy-1 antigen	THY1	0	0	0.835205	0	3.40683	0	0	0	0	0.340717	0	0	0	0	0.307934	0.358058	0.848408	0	0.143816	2	0	3
G3V171	Phosphatidylinositol 3,4,5-trisphosphate 3-phosphatase TPTE2	TPTE2	0	0	0	0	0	0	1.05143	0	0	0.340717	0	0	0	0	0.615867	0	0	0.262857	0.136655	0	1	2
P0DPH8	Tubulin alpha-3D chain	TUBA3D	0	0	0	0	0	0	0.300408	0	0	0	1.31493	0	1.26849	0	0	0	0	0.0751021	0.369059	0	1	2
A0A1B0GW23	N-acyl-L-amino-acid amidohydrolase (Fragment)	ABHD14A-ACY1	0	0.343259	0	1.63603	0	0	0	0	2.20376	0	0	0	0	0	0	0	0.395858	0.550941	0	2	1	0
P43652	Afamin	AFM	0	0	0.417602	0	0	0	0.751021	0	0	1.70359	0.262985	0	0	0	0	0	0.0835205	0.187755	0.280939	1	1	2
P12429	Annexin A3	ANXA3	0	0	0	0	0	5.48382	0	0	0	0	0.262985	0	0	0	0	0	0	1.37096	0.0375693	0	1	1
P00918	Carbonic anhydrase 2	CA2	0	0	0	0.272672	0	0.161289	0	0	0	0	0.788955	1.00225	0	0	0	0	0.0545344	0.0403222	0.255886	1	1	2
A0A7P0T861	Calreticulin	CALR	0	0	0	0	0	1.61289	0	0	0	0	0	0.250561	0	0	0	0	0	0.403222	0.0357945	0	1	1
H3BUU9	Cadherin-11	CDH11	0	0.686518	0	0.545344	0	0	0	0	0	1.36287	0	0	0	0	0	0	0.246373	0	0.194696	2	0	1
P39060	Collagen alpha-1(XVIII) chain	COL18A1	0	0	2.50561	0.272672	1.70342	0	0	0	0	0	0	0	0	0.70151	0	0	0.896341	0	0.100216	3	0	1
P08311	Cathepsin G	CTSG	0	0	0	0	0	2.25804	0	0	0	0	0	0	0	0	0	0	0	0.564511	0	0	1	0
Q9UHL4	Dipeptidyl peptidase 2	DPP7	1.02998	0	0	0	0	0	0.751021	0	0	0	0	0.250561	0.253698	0	0	0	0.205997	0.187755	0.072037	1	1	2
P08246	Neutrophil elastase	ELANE	0	0	0	0	0	1.93547	0	0	0	0	0	0	0	0	0	0	0	0.483867	0	0	1	0
F5H4C6	N-acetylglucosamine-6-sulfatase (Fragment)	GNS	0.343328	0	0	0	0	0	0	0	0.94447	1.02215	0.262985	0	0	0	0	0	0.0686657	0.236118	0.183591	1	1	2
P42262	Glutamate receptor 2	GRIA2	0	0	0	0	0.425854	0.161289	0	0	0	0	0.52597	0.501123	0	0.350755	0	0	0.0851708	0.0403222	0.196835	1	1	3
Q8N1A0	Keratin-like protein KRT222	KRT222	0	0	0	0	0	0	1.80245	0	0	0	0	0	0	0	0	0.358058	0	0.450613	0.0511511	0	1	1
Q99698	Lysosomal-trafficking regulator	LYST	0.343328	0.686518	0	0	0.425854	0	0.150204	0	0.629647	0	0.262985	0	0.253698	0	0	0	0.29114	0.194963	0.0738118	3	2	2
P00558	Phosphoglycerate kinase 1	PGK1	0	0	0.417602	0	0	0	0	0	0.314823	0	1.8409	0.250561	0.253698	0	0	0	0.0835205	0.0787059	0.335022	1	1	3
Q96PV4	Paraneoplastic antigen-like protein 5	PNMA5	0.343328	0	0	0	0	0	0.300408	0	0.314823	0	0.262985	0	0.761093	0	0	0	0.0686657	0.153808	0.146297	1	2	2
P14410	Sucrase-isomaltase, intestinal	SI	0	0	0	0.272672	0	0	0	0	0	0.681435	0.52597	0	0	0	0.923801	0	0.0545344	0	0.304458	1	0	3
A0A590UK49	Small integral membrane protein 45	SMIM45	0.343328	0.343259	0	0	0.425854	0	0.150204	0	0	0	0.52597	0.250561	0.253698	0	0	0	0.222488	0.0375511	0.147176	3	1	3
O75445	Usherin	USH2A	0	0.686518	0	0	0	0	0.150204	0.453654	0	0	0.262985	0	0.761093	0.350755	0	0	0.137304	0.150965	0.196405	1	2	3
A0A7I2V577	Zinc finger FYVE domain-containing protein 26	ZFYVE26	0	0.343259	0	0	0	0	0.150204	0.907309	0	0	0.262985	0.250561	0.507395	0.350755	0	0	0.0686518	0.264378	0.195957	1	2	4
G3V5J6	AP complex subunit sigma	AP4S1	0	0	0	0	0	0	0	0	0.629647	0	1.05194	0	0	0	0	0.358058	0	0.157412	0.201428	0	1	2
P02743	Serum amyloid P-component	APCS	0	0	0	0	0	1.4516	0	0	0	0	0	0	0	0	0	0	0	0.3629	0	0	1	0
Q93088	Betaine--homocysteine S-methyltransferase 1	BHMT	0.343328	0	0	0	0	0	0	0	0	0	2.36687	0	0.253698	0.350755	0	0	0.0686657	0	0.424474	1	0	3
Q8NCX0	Coiled-coil domain-containing protein 150	CCDC150	0.343328	0	0	0	0.425854	0	0	0	0	0	0	0	0.253698	0.70151	0.615867	0	0.153837	0	0.224439	2	0	3
P02452	Collagen alpha-1(I) chain	COL1A1	0	0	0	0	0	0	0	0	0	0	0	0	0	2.10453	1.23173	0	0	0	0.476609	0	0	2
Q5SY13	Putative uncharacterized protein encoded by COL5A1-AS1	COL5A1-AS1	0	0	0	0	0	0.322578	0.150204	2.26827	0	0	0	0	0	0	0	0	0	0.685264	0	0	3	0
Q9Y646	Carboxypeptidase Q	CPQ	0	0	0	0	0	0	0	0	0	0	0	0.250561	0	1.05227	0	2.14835	0	0	0.493025	0	0	3
Q6UVK1	Chondroitin sulfate proteoglycan 4	CSPG4	0.343328	0	2.08801	0	0	0	0	0	0	0	0	0	0	1.75378	0	0	0.486268	0	0.250539	2	0	1
A0A7I2V484	Procathepsin L	CTSL	0	0	0	0.272672	0	0	1.35184	0	0	0	0	0	0	0	0	0	0.0545344	0.33796	0	1	1	0
Q13268	Dehydrogenase/reductase SDR family member 2, mitochondrial	DHRS2	0	0	0	0	0	0	0.300408	0	0	0	8.41552	0	0.761093	0	0	0	0	0.0751021	1.31094	0	1	2
F5H423	Uncharacterized protein	ENSP00000438507	0	0	0	0	0	0	0	0	0	0	1.05194	0	1.26849	0	0	0	0	0	0.33149	0	0	2
C9JIE7	Endothelial cell-selective adhesion molecule (Fragment)	ESAM	0	0.343259	0	0.272672	0	0	0	0	0	0	0	0	0.761093	0	0	0.716116	0.123186	0	0.21103	2	0	2
P20930	Filaggrin	FLG	0	0	0	0.272672	1.70342	0	0	0	0	0	0	0	0	0	0	1.07417	0.395218	0	0.153453	2	0	1
Q99988	Growth/differentiation factor 15	GDF15	0	0	0	0	0	0	0.300408	0	0	0.681435	0	0.501123	0	0	0.307934	0	0	0.0751021	0.212927	0	1	3
P08263	Glutathione S-transferase A1	GSTA1	0	1.37304	0	1.09069	0	0	0	0	0	0	0	0	0	0.350755	0	0	0.492745	0	0.0501079	2	0	1
Q12789	General transcription factor 3C polypeptide 1	GTF3C1	0	0	0	0	0.851708	0	0	0	0.314823	0	0.262985	0	0	0	0.615867	0	0.170342	0.0787059	0.12555	1	1	2
H0YFX9	Histone H2A (Fragment)	H2AJ	0.343328	0	0	0	0	1.12902	0	0	0.314823	0	0	0	0.253698	0	0	0	0.0686657	0.360961	0.0362425	1	2	1
P16104	Histone H2AX	H2AX	0	0	0	0	0	1.12902	0	0	0.314823	0	0	0	0.253698	0	0.307934	0	0	0.360961	0.080233	0	2	2
Q8TCB0	Interferon-induced protein 44	IFI44	0	0.343259	0	0	0	0	0.150204	0	0	0	0	0.250561	0.253698	0	0	0.716116	0.0686518	0.0375511	0.174339	1	1	3
P01704	Immunoglobulin lambda variable 2-14	IGLV2-14	0	0	0	0	0	0	1.50204	0	0	0	0	0	0	0	0	0	0	0.375511	0	0	1	0
Q9Y2H2	Phosphatidylinositide phosphatase SAC2	INPP5F	0	0	0	0	0	0	0.450613	3.62924	0	0.340717	0	0	0	0	0	0	0	1.01996	0.0486739	0	2	1
P43121	Cell surface glycoprotein MUC18	MCAM	0	0	0.835205	1.09069	0	0	0	0	0	0	0	0	0	0	0.615867	0	0.385179	0	0.087981	2	0	1
A0A7I2U302	Atriopeptidase	MME	0.686657	1.37304	0	0.272672	0	0	0	0	0.314823	0	0	0	0	0	0	0	0.466473	0.0787059	0	3	1	0
P14780	Matrix metalloproteinase-9	MMP9	0	0	0	0	0	4.19351	0	0	0	0	0	0	0	0	0	0	0	1.04838	0	0	1	0
F8WE88	Unconventional myosin-Va	MYO5A	0	0	0.417602	0	0.851708	0	0	0	0.94447	0	0	0	0	0	0	0	0.253862	0.236118	0	2	1	0
Q92692	Nectin-2	NECTIN2	0.343328	1.7163	0	0.272672	0	0	0	0	0	0	0	0.501123	0	0	0	0	0.466459	0	0.071589	3	0	1
Q7Z3B1	Neuronal growth regulator 1	NEGR1	0.343328	1.02978	0.417602	0	0	0	0	0	0	0	0	0	0	0	0.615867	0	0.358142	0	0.087981	3	0	1
K7ELL7	Glucosidase 2 subunit beta	PRKCSH	0	0	0	0.545344	0	0	0	0	0	0	1.05194	0.250561	0	0	0	0	0.109069	0	0.186072	1	0	2
A0A0J9YXF8	Proline-rich protein 4	PRR4	1.02998	1.02978	0	0	0	0	0.150204	0	0	0	0	0.501123	0	0	0	0	0.411952	0.0375511	0.071589	2	1	1
G8JL96	Protein-tyrosine-phosphatase	PTPRS	0.343328	0	0	0	0	0	0	0	0	0	0.262985	0.250561	0.507395	0	0	0.358058	0.0686657	0	0.197	1	0	4
E9PK47	Alpha-1,4 glucan phosphorylase	PYGL	0	0.686518	0	0	0	0.161289	0.150204	0	0	0.340717	0.262985	0.250561	0	0	0	0	0.137304	0.0778733	0.122038	1	2	3
D6RHI9	Ribonuclease T2 (Fragment)	RNASET2	0.343328	0	0	0	0	0	0	0	0	0	0.262985	4.25954	1.01479	0	0	0	0.0686657	0	0.791046	1	0	3
H7C1K4	Syndecan-1 (Fragment)	SDC1	0	1.02978	2.50561	0.272672	0	0	0	0	0	0	0	0	0	0	0	0	0.761613	0	0	3	0	0
Q5T011	KICSTOR complex protein SZT2	SZT2	0.343328	0	1.25281	0	0	0	0	0	0	0	0	0	0.253698	1.05227	0.307934	0	0.319227	0	0.230557	2	0	3
O00763	Acetyl-CoA carboxylase 2	ACACB	0	0	0	0	0	0	0.450613	0	0	0	0	0	0	0.70151	0	0	0	0.112653	0.100216	0	1	1
Q15847	Adipogenesis regulatory factor	ADIRF	0	0	0	0	0	0	0.300408	0	0.314823	0	0	0	0.253698	0	0	0.358058	0	0.153808	0.0873936	0	2	2
C9J591	Rho guanine nucleotide exchange factor 5 (Fragment)	ARHGEF5	0	0	0.417602	0	0.425854	0	0	0	0	0	0	0	0	0.350755	0	0.716116	0.168691	0	0.15241	2	0	2
A0A0C4DFU7	Coiled-coil domain-containing protein 186	CCDC186	1.02998	0.343259	0	0	0	0	0	0	0	0	0	0	0	0.70151	0	0	0.274649	0	0.100216	2	0	1
Q9UIB8	SLAM family member 5	CD84	0.343328	0	1.25281	0.818017	0	0	0	0	0	0	0	0	0	0	0	0	0.48283	0	0	3	0	0
A0A6I8PRU0	Cadherin EGF LAG seven-pass G-type receptor 1	CELSR1	0	0	0	0	0	1.12902	0	0	0	0	0	0	0	0	0	0	0	0.282255	0	0	1	0
Q12873	Chromodomain-helicase-DNA-binding protein 3	CHD3	0	0	0.417602	0	0	0	0.450613	0	0	0	0.262985	0	0	0	0	0	0.0835205	0.112653	0.0375693	1	1	1
Q9C0A0	Contactin-associated protein-like 4	CNTNAP4	0	0	0	0.272672	0	0	0	0.907309	0	0	0.262985	0	0	0	0	0.716116	0.0545344	0.226827	0.139872	1	1	2
Q99715	Collagen alpha-1(XII) chain	COL12A1	0	0	0	1.63603	0.851708	0	0	0	0	0.340717	0	0	0	0	0	0	0.497548	0	0.0486739	2	0	1
Q8N4T0	Carboxypeptidase A6	CPA6	0	0	0.417602	0.818017	0	0	0	0	0	0	0.262985	0.501123	0	0	0	0.358058	0.247124	0	0.160309	2	0	3
P22792	Carboxypeptidase N subunit 2	CPN2	0.686657	0	1.25281	0	0	0	0	0	0.314823	0	0	0	0	0.350755	0	0	0.387893	0.0787059	0.0501079	2	1	1
E7EU96	Non-specific serine/threonine protein kinase	CSNK2A1	0	0.343259	0	0	0	0	0.150204	0	0	0	0	1.50337	0.253698	0	0.615867	0	0.0686518	0.0375511	0.338991	1	1	3
A0A7P0TB41	Cathepsin Z	CTSZ	0	0	0	0	0	0	0.150204	0.453654	0	0	0	1.50337	0	0	0	0	0	0.150965	0.214767	0	2	1
H0Y7V4	Dynein axonemal heavy chain 8	DNAH8	0	0	0.417602	0	0	0	0.150204	0	0.314823	0	0	0.250561	0.253698	0	0	0	0.0835205	0.116257	0.072037	1	2	2
A0A3B3ISU0	Desmocollin-2	DSC2	2.05997	0	0	0.818017	0	0	0	0	0	0	0	0	0	0	0.615867	0	0.575597	0	0.087981	2	0	1
E7EN95	Filamin-B	FLNB	0	0	0	0	0	0.161289	0.450613	0	0	0	0	0.250561	0	0	0	0	0	0.152975	0.0357945	0	2	1
Q5SYB0	FERM and PDZ domain-containing protein 1	FRMPD1	0	0	0	0	0	0.161289	0	1.36096	0	0	0	0.501123	0	0	0	0	0	0.380563	0.071589	0	2	1
P30047	GTP cyclohydrolase 1 feedback regulatory protein	GCHFR	0	0	0	1.09069	0	0	0	0	0	0.340717	0	0	0	0	0.307934	0	0.218138	0	0.0926644	1	0	2
P06744	Glucose-6-phosphate isomerase	GPI	0	0	0	0	0	0.161289	0	0	0.314823	0	2.36687	0	0	0	0	0	0	0.119028	0.338124	0	2	1
P62805	Histone H4	H4C1	0	0	0	0	0	0	0	0	0.314823	0.340717	0.262985	0.250561	0.253698	0	0	0	0	0.0787059	0.15828	0	1	4
E5RHN3	Hepatitis A virus cellular receptor 2	HAVCR2	0.686657	0.343259	0	0	0.851708	0	0	0	0	0	0	0	0	0	0	0	0.376325	0	0	3	0	0
Q5T7C4	High mobility group protein B1	HMGB1	0	0	0	0	0	1.29031	0	0	0	0	0	0	0	0	0	0	0	0.322578	0	0	1	0
P26583	High mobility group protein B2	HMGB2	0	0	0	0	0	2.09676	0	0	0	0	0	0	0	0	0	0	0	0.524189	0	0	1	0
Q01581	Hydroxymethylglutaryl-CoA synthase, cytoplasmic	HMGCS1	0	0	0	0	0	0	0.450613	0	0	0	0	0.250561	0	1.05227	0.307934	0	0	0.112653	0.230109	0	1	3
P18065	Insulin-like growth factor-binding protein 2	IGFBP2	0	0	0	0.272672	0	0	0	0	1.88894	0	0	0	0	0.350755	0	0	0.0545344	0.472235	0.0501079	1	1	1
P01780	Immunoglobulin heavy variable 3-7	IGHV3-7	0	0	0	0	0	0	0.751021	0	0	0	0	0	0.507395	0	0	0	0	0.187755	0.0724851	0	1	1
P01593	Immunoglobulin kappa variable 1D-33	IGKV1D-33	1.02998	0	0	0	0	0	0.300408	0	0	0	0	0.501123	0	0	0	0	0.205997	0.0751021	0.071589	1	1	1
A0A075B6J9	Immunoglobulin lambda variable 2-18	IGLV2-18	0.686657	0	0	0	0	0	0	0	0	0.340717	0	1.00225	0	0	0	0	0.137331	0	0.191852	1	0	2
P01718	Immunoglobulin lambda variable 3-27	IGLV3-27	0	0	0	0	0	0.322578	0	0	0	0	0	0.501123	0	0	0	0.358058	0	0.0806444	0.12274	0	1	2
O95998	Interleukin-18-binding protein	IL18BP	0	0.686518	0	0.818017	0	0	0	0	0	0	0	0	0	0	0	0	0.300907	0	0	2	0	0
P78386	Keratin, type II cuticular Hb5	KRT85	0	0	0	0	0	0	0.751021	0	0	0	0.262985	0	0	0	0.307934	0	0	0.187755	0.0815598	0	1	2
A0A1B0GTW7	Leishmanolysin-like peptidase 2	LMLN2	0.686657	0	0	0	0	0.322578	0	0.453654	0	0	0	0	0	0	0	0	0.137331	0.194058	0	1	2	0
O00754	Lysosomal alpha-mannosidase	MAN2B1	0	0	0.417602	0.272672	0	0	0.150204	0	0	0	0	0	0.253698	0	0.307934	0	0.138055	0.0375511	0.080233	2	1	2
P35580	Myosin-10	MYH10	0	0	0	0	0	0.806444	0.150204	0	0	0	0	0	0.253698	0	0	0	0	0.239162	0.0362425	0	2	1
P15531	Nucleoside diphosphate kinase A	NME1	0	0	0	0	0	0.161289	0	0	0	0	1.31493	0	0.253698	0	0	0	0	0.0403222	0.224089	0	1	2
A0A7I2V3W8	Aminopeptidase	NPEPPS	0	0	0	0	0	0.161289	0.150204	0.453654	0	0	0.262985	0	0	0	0	0.358058	0	0.191287	0.0887204	0	3	2
P07205	Phosphoglycerate kinase 2	PGK2	0	0	0	0	0	0	0	0	0	0	1.57791	0	0.253698	0	0.307934	0	0	0	0.305649	0	0	3
O00592	Podocalyxin	PODXL	0.686657	0	0.417602	0	0	0	0	0	0	0	0	0	0	1.40302	0	0	0.220852	0	0.200431	2	0	1
P62937	Peptidyl-prolyl cis-trans isomerase A	PPIA	0	0	0	0	0	0	0	0	0	0	2.10388	0	0.507395	0	0	0	0	0	0.373039	0	0	2
U3KPS2	Myeloblastin	PRTN3	0	0	0	0	0	1.29031	0	0	0	0	0	0	0	0	0	0	0	0.322578	0	0	1	0
H7BZU8	Radial spoke head 14 homolog (Fragment)	RSPH14	0	0	0	0	0.425854	0	0.150204	0	0	0	0	0	0.253698	0	0.615867	0	0.0851708	0.0375511	0.124224	1	1	2
E7ESK6	Syndecan	SDC2	0	0	0	0.272672	0	0	0	0	0	0	0	0	0	2.10453	0.307934	0	0.0545344	0	0.344638	1	0	2
P00995	Serine protease inhibitor Kazal-type 1	SPINK1	0	0	2.50561	0	0	0	0	0	0	0	0	0	0	0	0.615867	0	0.501123	0	0.087981	1	0	1
P37837	Transaldolase	TALDO1	0	0	0	0	0	1.29031	0	0	0	0	0	0	0	0	0	0	0	0.322578	0	0	1	0
Q92547	DNA topoisomerase 2-binding protein 1	TOPBP1	0	0	0.417602	0.272672	0	0	0.150204	0	0	0.681435	0	0	0	0	0	0	0.138055	0.0375511	0.0973478	2	1	1
Q8TD43	Transient receptor potential cation channel subfamily M member 4	TRPM4	0	0	0	0	0	0	0	0	0	0	0	0	0	1.05227	0.615867	0	0	0	0.238305	0	0	2
A0A0A0MTS7	Titin	TTN	0	0	0	0	0	0.483867	0.150204	0.907309	0	0.340717	0	0	0	0	0	0	0	0.385345	0.0486739	0	3	1
Q96K76	Ubiquitin carboxyl-terminal hydrolase 47	USP47	0	0.343259	0	0.545344	0	0	0	0	0	0	0	0	1.01479	0	0	0	0.177721	0	0.14497	2	0	1
P18206	Vinculin	VCL	0	0	0	0	0	0	1.20163	0	0	0	0.52597	0	0	0	0	0	0	0.300408	0.0751386	0	1	1
A0A804HI95	Alpha-actinin-2	ACTN2	0	0	0	0	0	0.806444	0	0	0	0	0	0	0	0	0	0	0	0.201611	0	0	1	0
P09525	Annexin A4	ANXA4	0	0	0	0	0	0.161289	0.150204	0	0.314823	0	0	0	0	0	0.307934	0	0	0.156579	0.0439905	0	3	1
Q9P227	Rho GTPase-activating protein 23	ARHGAP23	0	0	0	0	0	0	0	0	0.629647	0	0.262985	0	0	0	0.307934	0	0	0.157412	0.0815598	0	1	2
P52565	Rho GDP-dissociation inhibitor 1	ARHGDIA	0	0	0	0	0	0	0.150204	0	0	0	0.788955	0	0	0	0	0.358058	0	0.0375511	0.163859	0	1	2
A0A067XG54	Phospholipid-transporting ATPase	ATP11C	0.343328	0	0	0	0	0	0.300408	0	0	0	0	0	0.253698	0	0	0	0.0686657	0.0751021	0.0362425	1	1	1
Q8ND23	Capping protein, Arp2/3 and myosin-I linker protein 3	CARMIL3	0	0	0	0	0	0	0.450613	0	0	0	0	0.250561	0	0	0	0	0	0.112653	0.0357945	0	1	1
P04040	Catalase	CAT	0	0	0	0	0	1.4516	0	0	0	0	0	0	0	0	0	0	0	0.3629	0	0	1	0
Q86XQ3	Cation channel sperm-associated protein 3	CATSPER3	0	0	0.417602	0	0.425854	0	0	0	0.314823	0	0.262985	0	0	0	0	0	0.168691	0.0787059	0.0375693	2	1	1
A0A0C4DGG8	Cell division cycle and apoptosis regulator protein 1 (Fragment)	CCAR1	0.343328	0.343259	0	0.272672	0	0	0	0	0	0	0	0	0.253698	0	0	0	0.191852	0	0.0362425	3	0	1
G3V121	Coiled-coil domain-containing protein 25	CCDC25	0	0	0.417602	0.818017	0	0	0	0	0	0	0	0	0.253698	0	0	0	0.247124	0	0.0362425	2	0	1
Q9BYE9	Cadherin-related family member 2	CDHR2	0.343328	0	0	0	0	0	0	0	0	0	0	0	0	1.40302	0	0	0.0686657	0	0.200431	1	0	1
Q96MT7	Cilia- and flagella-associated protein 44	CFAP44	0	0	0	0	0	0.322578	0	0	0	0	0	0	0	0.70151	0	0	0	0.0806444	0.100216	0	1	1
P31146	Coronin-1A	CORO1A	0	0	0	0	0	0.322578	0.300408	0	0	0	0	0	0	0	0	0	0	0.155747	0	0	2	0
Q9UI42	Carboxypeptidase A4	CPA4	0	0.343259	0	0	0.851708	0	0	0	0	0	0	0	0	0.350755	0	0	0.238993	0	0.0501079	2	0	1
O75629	Protein CREG1	CREG1	0.686657	0	0	0	0	0	0.300408	0	0	0	0	0	0	0	0	0	0.137331	0.0751021	0	1	1	0
P55060	Exportin-2	CSE1L	0	0	0	0	0	0.161289	0	0	0	0.681435	0.52597	0	0	0	0	0	0	0.0403222	0.172486	0	1	2
Q14247	Src substrate cortactin	CTTN	0	0	1.25281	0	0.425854	0	0	0.453654	0	0	0	0	0	0	0	0	0.335732	0.113414	0	2	1	0
A0A087WZ97	Divergent protein kinase domain 1A	DIPK1A	0	0	0.417602	0.545344	0	0	0	0	0	0	0	0.501123	0	0	0	0	0.192589	0	0.071589	2	0	1
P07148	Fatty acid-binding protein, liver	FABP1	0	1.7163	0	0	0	0	0	0	0	0	0	0	0	0	0	0.358058	0.343259	0	0.0511511	1	0	1
Q5T0W9	Protein FAM83B	FAM83B	0	0	0	0	0	0	0	0	0	0	0	0	0.761093	0	0.307934	0	0	0	0.152718	0	0	2
P23142	Fibulin-1	FBLN1	0	0.343259	1.67041	0	0	0	0.450613	0	0	0	0	0	0	0	0	0	0.402734	0.112653	0	2	1	0
Q14315	Filamin-C	FLNC	0	0	0	0	0	0.322578	0	0	0	0	0	0	0	0	0.923801	0.358058	0	0.0806444	0.183123	0	1	2
P42694	Probable helicase with zinc finger domain	HELZ	0	0	0	0	0	0	0	0	0	0.340717	0.262985	0	0.253698	0	0	0.358058	0	0	0.173637	0	0	4
P54868	Hydroxymethylglutaryl-CoA synthase, mitochondrial	HMGCS2	0	0	0	0	0	0	0	0	0	0	0.262985	0	0.507395	0	0	0.358058	0	0	0.161205	0	0	3
A0A0C4DH38	Immunoglobulin heavy variable 5-51	IGHV5-51	0	0	0	0	0	0.806444	0.150204	0	0	0	0	0	0	0	0	0	0	0.239162	0	0	2	0
O14686	Histone-lysine N-methyltransferase 2D	KMT2D	0	0	0	0	0	0.161289	0	0	0.629647	0	0	0.250561	0	0	0	0	0	0.197734	0.0357945	0	2	1
A0A0B4J259	1,4-beta-N-acetylmuramidase C	LYZ	0	0	0	0	0	1.4516	0	0	0	0	0	0	0	0	0	0	0	0.3629	0	0	1	0
E9PBB9	C-Jun-amino-terminal kinase-interacting protein 1	MAPK8IP1	0	0	0	0.272672	0	0	0	0	0	0	0.262985	0	0	0.350755	0.615867	0	0.0545344	0	0.175658	1	0	3
P22894	Neutrophil collagenase	MMP8	0	0	0	0	0	0.806444	0	0	0	0	0	0	0	0	0	0	0	0.201611	0	0	1	0
O14950	Myosin regulatory light chain 12B	MYL12B	0	0	0	0	0	0.806444	0	0	0	0	0	0	0	0	0	0	0	0.201611	0	0	1	0
Q3ZCN5	Otogelin-like protein	OTOGL	0	0.343259	0	0.545344	0	0.161289	0	0	0	0	0	0	0	0	0	0	0.177721	0.0403222	0	2	1	0
Q96G03	Phosphoglucomutase-2	PGM2	0	0	0	0	0	0	0	0	0	0	0.788955	0	0.253698	0	0	0	0	0	0.14895	0	0	2
P12273	Prolactin-inducible protein	PIP	0.686657	0	0	0	0	0	0	0	0	3.74789	0	0	0	0	0	0	0.137331	0	0.535413	1	0	1
A0A7I2PPM5	Phosphoinositide phospholipase C	PLCE1	0	0	0.417602	0	0	0	0	0	0	0	0	0.250561	0	0.70151	0	0	0.0835205	0	0.13601	1	0	2
Q15149	Plectin	PLEC	0	0	0	0	0	0	0.150204	0	0	0	0	0	0.253698	0.350755	0.307934	0	0	0.0375511	0.130341	0	1	3
Q9ULZ3	Apoptosis-associated speck-like protein containing a CARD	PYCARD	0	0	0	0	0	0.645155	0	0	0	0	0	0	0	0	0	0	0	0.161289	0	0	1	0
F8WBC0	Ras-related protein Rap-1b (Fragment)	RAP1B	0	0	0	0	0	0.967733	0.300408	0	0	0	0	0	0	0	0	0	0	0.317035	0	0	2	0
Q9P2R6	Arginine-glutamic acid dipeptide repeats protein	RERE	0.343328	0	0	0.272672	0	0	0.300408	0	0	0	0	0	0	0	0	0	0.1232	0.0751021	0	2	1	0
Q9HD89	Resistin	RETN	0	0	0	0	0	0	0.751021	0	0	0	0	0	0	0	0	0	0	0.187755	0	0	1	0
P61586	Transforming protein RhoA	RHOA	0	0	0	0	0	0	0.300408	0	0	0	0.262985	0	0.253698	0	0	0	0	0.0751021	0.0738118	0	1	2
H0YKH8	RBR-type E3 ubiquitin transferase	RNF217	0	0	0	0	0	0.161289	0	0.453654	0	0	0	0	0	0.70151	0	0	0	0.153736	0.100216	0	2	1
O95248	Myotubularin-related protein 5	SBF1	0	0	0	0	0	0	0	0	0	0	0	0	0	0	0.307934	1.79029	0	0	0.299746	0	0	2
A0A286YF26	Sodium channel protein	SCN1A	0	0	0	0.272672	0	0.161289	0	0	0	0	0.262985	0	0	0.350755	0	0	0.0545344	0.0403222	0.0876772	1	1	2
P02814	Submaxillary gland androgen-regulated protein 3B	SMR3B	0	0	2.92322	0	0.425854	0	0	0	0	0	0	0	0	0	0	0	0.669814	0	0	2	0	0
B1AN48	Small proline-rich protein 3 (Fragment)	SPRR3	0	0	0	0	0	0	0	0	0	0	0	0	0.507395	0	0	4.65475	0	0	0.73745	0	0	2
A0A0B4J1R6	Transketolase	TKT	0	0	0	0	0	0.483867	0.450613	0	0	0	0	0	0	0	0	0	0	0.23362	0	0	2	0
P46939	Utrophin	UTRN	0	0	0	0	0	0.161289	0	0	0.629647	0	0	0	0	0	0	0.358058	0	0.197734	0.0511511	0	2	1
Q8IZH2	5'-3' exoribonuclease 1	XRN1	0	0.686518	0	0	0	0	0	0	0	0	0	0.250561	0.507395	0	0	0	0.137304	0	0.10828	1	0	2
A0A499FJL5	Arachidonate--CoA ligase	ACSL6	0	0	0	0	0	0.161289	0	0	0	0	0	0.250561	0	0	0.307934	0	0	0.0403222	0.079785	0	1	2
G3V1X8	A disintegrin and metalloproteinase with thrombospondin motifs 20	ADAMTS20	0	0	0	0.272672	0	0	0.150204	0	0	0	0	0	0	0.350755	0	0	0.0545344	0.0375511	0.0501079	1	1	1
Q8IZF7	Adhesion G-protein coupled receptor F2	ADGRF2	0.343328	0	0	0	0	0.322578	0	0	0	0	0	0	0	0	0	0	0.0686657	0.0806444	0	1	1	0
A0A7P0T939	A-kinase anchor protein 9	AKAP9	0.343328	0	0.417602	0	0	0.161289	0	0	0	0	0	0	0	0	0	0	0.152186	0.0403222	0	2	1	0
Q9UKU9	Angiopoietin-related protein 2	ANGPTL2	0	0	0	0	0	0	0.450613	0	0	0	0	0	0.253698	0	0	0	0	0.112653	0.0362425	0	1	1
E9PDP5	Ankyrin repeat and KH domain-containing protein 1 (Fragment)	ANKHD1	0	0	0	0	0.425854	0	0	0	0	0	0	0.250561	0.253698	0	0	0	0.0851708	0	0.072037	1	0	2
P08133	Annexin A6	ANXA6	0	0	0	0	0	0.806444	0	0	0	0	0	0	0	0	0	0	0	0.201611	0	0	1	0
H3BQZ9	Adenine phosphoribosyltransferase	APRT	0	0	0	0	0	0	0	0	0	0	0.262985	0	1.01479	0	0	0	0	0	0.182539	0	0	2
H0YGX7	Rho GDP-dissociation inhibitor 2 (Fragment)	ARHGDIB	0	0	0	0	0	0.483867	0	0	0	0	0	0	0	0	0	0	0	0.120967	0	0	1	0
H0Y7H8	AT-rich interactive domain-containing protein 1B (Fragment)	ARID1B	0	0	0	0	0	0.161289	0.150204	0	0	0	0	0	0	0	0.307934	0	0	0.0778733	0.0439905	0	2	1
R4GN08	Actin-related protein 2/3 complex subunit 4 (Fragment)	ARPC4	0	0	0	0	0	0.806444	0	0	0	0	0	0	0	0	0	0	0	0.201611	0	0	1	0
A0A5F9ZHC6	Argininosuccinate lyase	ASL	0	0	0	0	0	0	0	0	0	0	0	0.501123	0	0	0	0.358058	0	0	0.12274	0	0	2
O75752	UDP-GalNAc:beta-1,3-N-acetylgalactosaminyltransferase 1	B3GALNT1	0	0	0	0	0	0	0.300408	0	0	0	0	0.250561	0	0	0	0	0	0.0751021	0.0357945	0	1	1
P51451	Tyrosine-protein kinase Blk	BLK	0	0	0	0	0	0.161289	0	0.453654	0	0	0	0	0	0	0.307934	0	0	0.153736	0.0439905	0	2	1
P17213	Bactericidal permeability-increasing protein	BPI	0	0	0	0	0	0.483867	0	0	0	0	0	0	0	0	0	0	0	0.120967	0	0	1	0
Q9H0E9	Bromodomain-containing protein 8	BRD8	0	0	0	0	0	0	0	0	0	0	0.788955	0	0	0	0	0	0	0	0.112708	0	0	1
P02747	Complement C1q subcomponent subunit C	C1QC	0	0	0	0.545344	0	0	0	0	0	0	0	0	0	0	0.615867	0	0.109069	0	0.087981	1	0	1
P01031	Complement C5	C5	0	0	0	1.36336	0	0	0.150204	0	0	0	0	0	0	0	0	0	0.272672	0.0375511	0	1	1	0
P27708	CAD protein	CAD	0	0	0	0	0	0	0.150204	0	0	0	0	0.250561	0.253698	0	0	0	0	0.0375511	0.072037	0	1	2
A0A7P0TAE9	Calnexin	CANX	0	0	0	0	0	0.806444	0	0	0	0	0	0	0	0	0	0	0	0.201611	0	0	1	0
P07384	Calpain-1 catalytic subunit	CAPN1	0	0	0	0	0	0	0.600817	0	0	0	0	0	0	0	0	0	0	0.150204	0	0	1	0
Q16204	Coiled-coil domain-containing protein 6	CCDC6	0.343328	0	0	0	0	0	0	0	0	0	0.262985	0	0	0.350755	0	0	0.0686657	0	0.0876772	1	0	2
Q9NVE4	Coiled-coil domain-containing protein 87	CCDC87	0	0	0.417602	0	0	0	0	0	0	0	0	0.250561	0	0	0	0.358058	0.0835205	0	0.0869456	1	0	2
P30281	G1/S-specific cyclin-D3	CCND3	0	0	0	0.272672	0.425854	0	0	0	0	0	0	0	0	0	0	0.358058	0.139705	0	0.0511511	2	0	1
P31997	Carcinoembryonic antigen-related cell adhesion molecule 8	CEACAM8	0	0	3.34082	0	0	0	0	0	0	0	0	0	0	0	0	0	0.668164	0	0	1	0	0
H7BZT8	Cilia- and flagella-associated protein 43 (Fragment)	CFAP43	0	0	0	0	0	0	0	0	0	0	0	0.250561	0.253698	0.350755	0	0	0	0	0.122145	0	0	3
P51797	H(+)/Cl(-) exchange transporter 6	CLCN6	0	0.343259	0	0	0	0.161289	0	0	0	0	0	0	0.253698	0	0	0	0.0686518	0.0403222	0.0362425	1	1	1
Q9UMD9	Collagen alpha-1(XVII) chain	COL17A1	0.686657	0.343259	0	0	0	0	0	0	0	0	0	0	0	0	0	0	0.205983	0	0	2	0	0
C9J0E4	Cystatin-A	CSTA	0	0	1.25281	0	0	0	0	0	0	0	0	0	0	0	0	0	0.250561	0	0	1	0	0
E9PNK2	Cleavage stimulation factor subunit 3	CSTF3	0	0.343259	0	0.545344	0	0	0	0	0	0	0	0	0	0	0	0	0.177721	0	0	2	0	0
A0A669KB64	Phospholipase DDHD1 (Fragment)	DDHD1	0.343328	0	0.417602	0	0.425854	0	0	0	0	0	0	0	0	0	0	0	0.237357	0	0	3	0	0
A0A804HLD3	Dynein axonemal heavy chain 14	DNAH14	0	0	0.417602	0	0	0.161289	0	0	0.314823	0	0	0	0	0	0	0	0.0835205	0.119028	0	1	2	0
Q8WXX0	Dynein axonemal heavy chain 7	DNAH7	0.343328	0	0	0	0	0.161289	0	0	0	0	0	0	0	0	0	0.358058	0.0686657	0.0403222	0.0511511	1	1	1
A0A096LNH6	Dedicator of cytokinesis protein 1	DOCK1	0	0	0	0	0	0.483867	0	0	0	0	0	0	0	0	0.923801	0	0	0.120967	0.131972	0	1	1
O60469	Down syndrome cell adhesion molecule	DSCAM	0	0	0	0	0	0.161289	0	0	0	0.340717	0	0	0	0.350755	0	0	0	0.0403222	0.0987818	0	1	2
P13639	Elongation factor 2	EEF2	0	0	0	0	0	0	0	0	0	0	2.36687	0	0	0	0	0	0	0	0.338124	0	0	1
Q9HCS5	Band 4.1-like protein 4A	EPB41L4A	0	0	0	0.272672	0	0	0	0	0	0	0.52597	0	0	0	0.307934	0	0.0545344	0	0.119129	1	0	2
P54764	Ephrin type-A receptor 4	EPHA4	0	0	0	0	0	0	0	0.453654	0	0	0	0	0.253698	0	0	0.358058	0	0.113414	0.0873936	0	1	2
Q8TBP5	Membrane protein FAM174A	FAM174A	0	0	0	0	2.12927	0	0	0	0	0	0	0	0	0	0	0	0.425854	0	0	1	0	0
O00757	Fructose-1,6-bisphosphatase isozyme 2	FBP2	0	0	0	0	0	0	0	0	0	0	0.52597	0	0.253698	0	0	0	0	0	0.111381	0	0	2
Q5SZK8	FRAS1-related extracellular matrix protein 2	FREM2	0	0	0	0	0.425854	0.161289	0.150204	0	0	0	0	0	0	0	0	0	0.0851708	0.0778733	0	1	2	0
Q5CZC0	Fibrous sheath-interacting protein 2	FSIP2	0	0	0	0.545344	0	0	0	0	0	0	0	0	0	0.350755	0	0	0.109069	0	0.0501079	1	0	1
Q9BQS8	FYVE and coiled-coil domain-containing protein 1	FYCO1	0	0	0	0	0	0	0	0	0	0	0	0.250561	0	0	0	0.716116	0	0	0.138097	0	0	2
P57678	Gem-associated protein 4	GEMIN4	0	0	0	0	0	0	0.450613	0	0	0	0	0	0	0	0	0	0	0.112653	0	0	1	0
P52789	Hexokinase-2	HK2	0	0	0	0.545344	0	0	0	0	0	0	0	0	0.253698	0	0	0	0.109069	0	0.0362425	1	0	1
Q86YZ3	Hornerin	HRNR	0	0	0	0	0	0	0	0	0	0	0.788955	0	0	0	0	0	0	0	0.112708	0	0	1
A0A7I2V5M1	60 kDa chaperonin	HSPD1	0	0	0	0	0	0	0.150204	0	0	0	0.262985	0	0	0	0.307934	0	0	0.0375511	0.0815598	0	1	2
Q12794	Hyaluronidase-1	HYAL1	1.37331	0	0	0	0	0	0	0	0	0	0	0	0	0	0	0	0.274663	0	0	1	0	0
Q4G0P3	Hydrocephalus-inducing protein homolog	HYDIN	0.343328	0	0	0	0	0	0	0	0	0.340717	0	0	0	0	0.307934	0	0.0686657	0	0.0926644	1	0	2
A0A075B7D0	Immunoglobulin heavy variable 1/OR15-1 (non-functional) (Fragment)	IGHV1OR15-1	0	0	0	0	0	0.161289	0.300408	0	0.314823	0	0	0	0	0	0	0	0	0.19413	0	0	3	0
A0A0B4J2D9	Immunoglobulin kappa variable 1D-13	IGKV1D-13	0	0	0	0	0	0	0.901225	0	0	0	0	0	0	0	0	0	0	0.225306	0	0	1	0
Q8IYA8	Interactor of HORMAD1 protein 1	IHO1	0	0.686518	0	0	0	0	0	0	0	0	0	0.250561	0	0	0	0	0.137304	0	0.0357945	1	0	1
P0DMQ5	Putative transmembrane protein INAFM2	INAFM2	0	0	0.835205	0	0.425854	0	0	0	0	0	0	0	0	0	0	0	0.252212	0	0	2	0	0
Q6P9B9	Integrator complex subunit 5	INTS5	0	0	0	0	0.425854	0	0	0	0	0	0	0	0	0	0.615867	0	0.0851708	0	0.087981	1	0	1
Q13576	Ras GTPase-activating-like protein IQGAP2	IQGAP2	0	0	0	0	0	0	0.150204	0	0	0.340717	0	0	0	0	0	0.358058	0	0.0375511	0.099825	0	1	2
P05106	Integrin beta-3	ITGB3	0.343328	0	0	0.272672	0	0.161289	0	0	0	0	0	0	0	0	0	0	0.1232	0.0403222	0	2	1	0
P19827	Inter-alpha-trypsin inhibitor heavy chain H1	ITIH1	0	0	0	0	0	0.161289	0.300408	0	0	0	0	0	0	0	0	0	0	0.115424	0	0	2	0
Q96ST2	Protein IWS1 homolog	IWS1	0	0	0	0	0	0	0	0.453654	0	0.340717	0	0	0	0	0.307934	0	0	0.113414	0.0926644	0	1	2
Q6PF15	Kelch-like protein 35	KLHL35	0	0	0	0	0	0.483867	0	0	0	0	0	0	0	0	0	0	0	0.120967	0	0	1	0
Q9BYR4	Keratin-associated protein 4-3	KRTAP4-3	0	0	0.417602	0	0	0	0	0	0	0	0.262985	0	0	0.350755	0	0	0.0835205	0	0.0876772	1	0	2
Q96M42	Putative uncharacterized protein encoded by LINC00479	LINC00479	0	0	0	0	0	0.161289	0	0	0	0	0.52597	0	0	0	0	0	0	0.0403222	0.0751386	0	1	1
Q4KMX1	LRRTM4 protein	LRRTM4	0	0	0	0	0.425854	0	0	0	0	0	0.262985	0	0	0	0.307934	0	0.0851708	0	0.0815598	1	0	2
Q9H089	Large subunit GTPase 1 homolog	LSG1	0	0	0	0	0	0.322578	0	0.453654	0	0	0	0	0	0	0	0	0	0.194058	0	0	2	0
Q9Y5Y7	Lymphatic vessel endothelial hyaluronic acid receptor 1	LYVE1	0	0	0	0	0	0	0	0	0	1.36287	0	0	0	0	0.307934	0	0	0	0.238686	0	0	2
O75444	Transcription factor Maf	MAF	0	1.02978	0	0	0	0	0.150204	0	0	0	0	0	0	0	0.307934	0	0.205955	0.0375511	0.0439905	1	1	1
P40926	Malate dehydrogenase, mitochondrial	MDH2	0	0	0	0	0	0	0	0	0	0	2.36687	0	0	0	0	0	0	0	0.338124	0	0	1
Q16674	Melanoma-derived growth regulatory protein	MIA	0	0	0	0	0	0	0	0	0	0.340717	0.262985	0	0.253698	0	0	0	0	0	0.122486	0	0	3
Q9UNW1	Multiple inositol polyphosphate phosphatase 1	MINPP1	0	0	0	0	0	0.161289	0	0	0	0	0	0	0	0.70151	0	0	0	0.0403222	0.100216	0	1	1
Q13201	Multimerin-1	MMRN1	0	0	0.835205	0	0	0	0	0	0	0	0	0	0	0	0.307934	0	0.167041	0	0.0439905	1	0	1
A6NES4	Maestro heat-like repeat-containing protein family member 2A	MROH2A	0.343328	0	0	0	0	0	0	0	0	0	0	0.250561	0	0	0.307934	0	0.0686657	0	0.079785	1	0	2
Q93083	Metallothionein-1L	MT1L	0	0	0.417602	0	0	0	0	0	0	0	0	0	0.253698	0	0.307934	0	0.0835205	0	0.080233	1	0	2
G5E953	Phosphatidylinositol-3-phosphate phosphatase	MTMR3	0	0	0	0	0	0	0.150204	0	0	0.681435	0	0	0	0.350755	0	0	0	0.0375511	0.147456	0	1	2
A0A0G2JNX3	Mucin-20	MUC20	1.71664	0	0	0	0	0	0	0	0	0	0	0	0	0	0	0	0.343328	0	0	1	0	0
Q9H7X0	N-alpha-acetyltransferase 60	NAA60	0	0	0	0	0	0	0	0	0.314823	0.340717	0	0	0	0	0.307934	0	0	0.0787059	0.0926644	0	1	2
P20929	Nebulin	NEB	0	0	0	0.545344	0	0	0	0	0	0	0	0.250561	0	0	0	0	0.109069	0	0.0357945	1	0	1
Q02818	Nucleobindin-1	NUCB1	0	0	0	0	0	0	0	0	0.314823	0	0	0	0	0	1.23173	0	0	0.0787059	0.175962	0	1	1
A6NGQ3	Non-specific serine/threonine protein kinase	OBSCN	0	0	0	0	0.425854	0	0.150204	0.453654	0	0	0	0	0	0	0	0	0.0851708	0.150965	0	1	2	0
Q8NH59	Olfactory receptor 51Q1	OR51Q1	0	0	0.417602	0	0	0	0	0	0	0	0	0.250561	0	0	0.307934	0	0.0835205	0	0.079785	1	0	2
Q86U86	Protein polybromo-1	PBRM1	0	0	0.417602	0	0	0.322578	0	0	0	0	0	0	0	0	0	0	0.0835205	0.0806444	0	1	1	0
A0A1B0GWA1	Propionyl-CoA carboxylase alpha chain, mitochondrial (Fragment)	PCCA	0	0.343259	0	0	0	0	0	0	0	0	0	0.250561	0.253698	0	0	0	0.0686518	0	0.072037	1	0	2
Q15113	Procollagen C-endopeptidase enhancer 1	PCOLCE	0	0	0	0	0	0	0.600817	0	0	0	0	0	0	0	0	0	0	0.150204	0	0	1	0
P01127	Platelet-derived growth factor subunit B	PDGFB	0	0	2.08801	0	0	0	0	0	0	0	0	0	0	0	0	0	0.417602	0	0	1	0	0
M0R261	6-phosphogluconolactonase (Fragment)	PGLS	0.343328	0	0	0.545344	0	0	0	0	0	0	0	0	0	0	0	0	0.177735	0	0	2	0	0
A0A087WUI6	Progesterone-induced-blocking factor 1	PIBF1	0.343328	0	0	0	0	0	0	0	0	0	0	0	0.253698	0	0.307934	0	0.0686657	0	0.080233	1	0	2
E7EVM7	Piezo-type mechanosensitive ion channel component	PIEZO2	0	0	0	0	0	0.161289	0	0	0	0	0	0.250561	0.253698	0	0	0	0	0.0403222	0.072037	0	1	2
P07225	Vitamin K-dependent protein S	PROS1	0	0	0	0	0	0.483867	0	0	0	0	0	0	0	0	0	0	0	0.120967	0	0	1	0
P20618	Proteasome subunit beta type-1	PSMB1	0.343328	0	0	0	0	0	0	0	0	0	0	0	0.507395	0	0	0	0.0686657	0	0.0724851	1	0	1
A0A590UJR0	Rap guanine nucleotide exchange factor 5	RAPGEF5	0	0	0	0	0	0.322578	0	0	0	0	0.262985	0	0	0	0	0	0	0.0806444	0.0375693	0	1	1
Q5TDE7	E3 ubiquitin-protein ligase RNF220 (Fragment)	RNF220	0	0	0.835205	0	0	0	0.150204	0	0	0	0.262985	0	0	0	0	0	0.167041	0.0375511	0.0375693	1	1	1
K7EP06	RG7MT1	RNMT	0	0	0	0	0	0	0.150204	0	0	0	0	0	0	0.70151	0	0	0	0.0375511	0.100216	0	1	1
P31151	Protein S100-A7	S100A7	0	0	0	0	0	0	0	0	0	2.0443	0	0	0	0	0	0	0	0	0.292044	0	0	1
Q9UPN6	SR-related and CTD-associated factor 8	SCAF8	0	0	0	0	0	0	0.150204	0	0	0.340717	0	0	0	0	0	0.358058	0	0.0375511	0.099825	0	1	2
Q8N114	Protein shisa-5	SHISA5	0	0	1.25281	0	0.425854	0	0	0	0	0	0	0	0	0	0	0	0.335732	0	0	2	0	0
P02730	Band 3 anion transport protein	SLC4A1	0	0	0	0	0	0.483867	0	0	0	0	0	0	0	0	0	0	0	0.120967	0	0	1	0
Q14515	SPARC-like protein 1	SPARCL1	0	0	0	0.545344	0	0	0	0	0	0	0	0	0	0	0	0.716116	0.109069	0	0.102302	1	0	1
Q8TC71	Mitochondria-eating protein	SPATA18	0	0	0	0	0	0.645155	0	0	0	0	0	0	0	0	0	0	0	0.161289	0	0	1	0
A0A3B3IS79	Protein phosphatase Slingshot homolog 2	SSH2	0	0	0	0	0	0.161289	0.150204	0	0	0	0	0.250561	0	0	0	0	0	0.0778733	0.0357945	0	2	1
A0A087WZ06	Non-specific serine/threonine protein kinase	STK3	0	0	0	0.272672	0	0	0	0	0	0	0.262985	0	0.253698	0	0	0	0.0545344	0	0.0738118	1	0	2
A0A2R8Y6Y7	Succinate--CoA ligase [ADP-forming] subunit beta, mitochondrial	SUCLA2	0	0	0	0	0	0	0	0.907309	0	0	0	0.501123	0	0	0	0	0	0.226827	0.071589	0	1	1
A0A804HIC2	Transcription initiation factor TFIID subunit	TAF1	0.343328	0	0	0	0	0	0	0	0.629647	0	0	0	0	0	0	0	0.0686657	0.157412	0	1	1	0
Q8NHU6	Tudor domain-containing protein 7	TDRD7	0	0	0	0	0	0.161289	0	0	0.314823	0	0	0	0	0	0	0.358058	0	0.119028	0.0511511	0	2	1
P07204	Thrombomodulin	THBD	0	0	2.08801	0	0	0	0	0	0	0	0	0	0	0	0	0	0.417602	0	0	1	0	0
P10827	Thyroid hormone receptor alpha	THRA	0	0	0	0.272672	0	0	0	0.453654	0	0	0	0	0	0	0.307934	0	0.0545344	0.113414	0.0439905	1	1	1
A0A1W2PR48	Transducin-like enhancer protein 7	TLE7	0	0.343259	0	0	0	0.161289	0	0	0	0	0	0	0.253698	0	0	0	0.0686518	0.0403222	0.0362425	1	1	1
A0A087WZ51	Tumor protein D54	TPD52L2	0	0	0	0	0	0	0	0	0	0	1.57791	0	0	0	0	0	0	0	0.225416	0	0	1
Q9Y4K3	TNF receptor-associated factor 6	TRAF6	0	0	0	0	0	0	0	0	0	0	0	0	0	0	0	1.43223	0	0	0.204604	0	0	1
O60296	Trafficking kinesin-binding protein 2	TRAK2	0.343328	0	0	0	0	0.161289	0	0	0	0.340717	0	0	0	0	0	0	0.0686657	0.0403222	0.0486739	1	1	1
P19474	E3 ubiquitin-protein ligase TRIM21	TRIM21	0	0	0	0.545344	0	0	0	0	0	0	0.262985	0	0	0	0	0	0.109069	0	0.0375693	1	0	1
Q7L0Y3	tRNA methyltransferase 10 homolog C	TRMT10C	0	0	0	0	0	0	0	0	0	0	0	0.501123	0	0	0	0.358058	0	0	0.12274	0	0	2
Q6PID6	Tetratricopeptide repeat protein 33	TTC33	0	0	0	0	0	0.161289	0	0	0	0	0.262985	0	0	0	0	0.358058	0	0.0403222	0.0887204	0	1	2
Q5SRH9	Tetratricopeptide repeat protein 39A	TTC39A	0	0	0	0.272672	0.425854	0	0.300408	0	0	0	0	0	0	0	0	0	0.139705	0.0751021	0	2	1	0
Q9GZX9	Twisted gastrulation protein homolog 1	TWSG1	0.343328	0	0	0	0	0	0.150204	0	0	0	0	0	0.253698	0	0	0	0.0686657	0.0375511	0.0362425	1	1	1
Q86VQ3	Thioredoxin domain-containing protein 2	TXNDC2	0	0	0	0.272672	0	0.161289	0.150204	0	0	0	0	0	0	0	0	0	0.0545344	0.0778733	0	1	2	0
C9JUP7	15S Mg(2+)-ATPase p97 subunit	VCP	0	0	0	0	0	0	0	0	0	0	1.05194	0	0	0	0	0	0	0	0.150277	0	0	1
P04275	von Willebrand factor	VWF	0	0.686518	0.835205	0	0	0	0	0	0	0	0	0	0	0	0	0	0.304345	0	0	2	0	0
Q15326	Zinc finger MYND domain-containing protein 11	ZMYND11	0	0	0	0	0.425854	0	0	0	0	0	0	0	0	0	0.307934	0.358058	0.0851708	0	0.0951416	1	0	2
K7EL42	Zinc finger protein 565 (Fragment)	ZNF565	0	0.343259	0	0	0	0	0	0	0	0	0	0	0.253698	0.350755	0	0	0.0686518	0	0.0863504	1	0	2
A0A6Q8PHP3	Alanine--tRNA ligase	AARS1	0	0	0.417602	0.272672	0	0	0	0	0	0	0	0	0	0	0	0	0.138055	0	0	2	0	0
Q86UK0	Glucosylceramide transporter ABCA12	ABCA12	0.343328	0	0	0	0.425854	0	0	0	0	0	0	0	0	0	0	0	0.153837	0	0	2	0	0
F6YB23	Medium-chain-specific acyl-CoA dehydrogenase, mitochondrial	ACADM	0	0	0	0.272672	0	0	0	0	0	0	0.262985	0	0	0	0	0	0.0545344	0	0.0375693	1	0	1
P12821	Angiotensin-converting enzyme	ACE	0	0	0	0	0	0	0.150204	0	0.314823	0	0	0	0	0	0	0	0	0.116257	0	0	2	0
G3V597	Acylphosphatase-1	ACYP1	0	0	0	0.272672	0	0	0	0	0	0	0	0	0	0.350755	0	0	0.0545344	0	0.0501079	1	0	1
O60242	Adhesion G protein-coupled receptor B3	ADGRB3	0	0	0	0	0	0	0.300408	0	0	0	0	0	0	0	0	0	0	0.0751021	0	0	1	0
P48960	Adhesion G protein-coupled receptor E5	ADGRE5	0	0	0.417602	0	0.425854	0	0	0	0	0	0	0	0	0	0	0	0.168691	0	0	2	0	0
Q5TA58	Protein argonaute-1	AGO1	0	0	0	0	0.425854	0	0	0	0	0	0.262985	0	0	0	0	0	0.0851708	0	0.0375693	1	0	1
Q8WYP5	Protein ELYS	AHCTF1	0	0	0	0.272672	0	0	0.150204	0	0	0	0	0	0	0	0	0	0.0545344	0.0375511	0	1	1	0
A0A7P0T8H6	Jouberin	AHI1	0	0	0	0	0	0.161289	0	0	0	0	0.262985	0	0	0	0	0	0	0.0403222	0.0375693	0	1	1
Q9NZN9	Aryl-hydrocarbon-interacting protein-like 1	AIPL1	0	0.343259	0	0	0.425854	0	0	0	0	0	0	0	0	0	0	0	0.153823	0	0	2	0	0
Q96JD6	1,5-anhydro-D-fructose reductase	AKR1E2	0	0.343259	0	0	0	0	0	0	0	0	0	0	0.253698	0	0	0	0.0686518	0	0.0362425	1	0	1
E7ESJ3	Ankyrin repeat domain-containing protein 26	ANKRD26	0	0	0	0	0	0	0	0	0	0.681435	0	0	0	0	0	0	0	0	0.0973478	0	0	1
F5GXT3	Anoctamin	ANO2	0	0	0	0.272672	0	0.161289	0	0	0	0	0	0	0	0	0	0	0.0545344	0.0403222	0	1	1	0
A0A2R8Y532	Anoctamin	ANO4	0	0	0.417602	0.272672	0	0	0	0	0	0	0	0	0	0	0	0	0.138055	0	0	2	0	0
P50995	Annexin A11	ANXA11	0	0	0	0	0	0.161289	0	0	0	0	0	0	0	0	0	0.358058	0	0.0403222	0.0511511	0	1	1
P25054	Adenomatous polyposis coli protein	APC	0	0.343259	0	0	0	0	0	0	0	0	0	0.250561	0	0	0	0	0.0686518	0	0.0357945	1	0	1
A0A0G2JME4	Apolipoprotein L5	APOL5	0	0	0	0	0	0.161289	0.150204	0	0	0	0	0	0	0	0	0	0	0.0778733	0	0	2	0
Q5TH69	Brefeldin A-inhibited guanine nucleotide-exchange protein 3	ARFGEF3	0	0	0.417602	0	0	0	0	0	0.314823	0	0	0	0	0	0	0	0.0835205	0.0787059	0	1	1	0
Q8WYA1	Aryl hydrocarbon receptor nuclear translocator-like protein 2	ARNTL2	0	0	0	0.272672	0	0.161289	0	0	0	0	0	0	0	0	0	0	0.0545344	0.0403222	0	1	1	0
Q9NWL6	Asparagine synthetase domain-containing protein 1	ASNSD1	0	0	0	0	0	0	0.150204	0.453654	0	0	0	0	0	0	0	0	0	0.150965	0	0	2	0
Q8IZT6	Abnormal spindle-like microcephaly-associated protein	ASPM	0	0	0	0	0	0.161289	0	0	0	0	0	0.250561	0	0	0	0	0	0.0403222	0.0357945	0	1	1
Q8IXJ9	Polycomb group protein ASXL1	ASXL1	0	0	0	0	0	0	0	0	0	0.340717	0	0	0.253698	0	0	0	0	0	0.0849164	0	0	2
Q8TF62	Probable phospholipid-transporting ATPase IM	ATP8B4	0	0.343259	0	0	0	0	0	0.453654	0	0	0	0	0	0	0	0	0.0686518	0.113414	0	1	1	0
A0A804HLH4	Antizyme inhibitor 1	AZIN1	0	0	0	0	0	0.161289	0	0	0	0	0.262985	0	0	0	0	0	0	0.0403222	0.0375693	0	1	1
A0A087WXM8	Basal cell adhesion molecule	BCAM	0	0	0.417602	0	0	0	0	0	0.314823	0	0	0	0	0	0	0	0.0835205	0.0787059	0	1	1	0
Q96GW7	Brevican core protein	BCAN	0	0	0	0	1.70342	0	0	0	0	0	0	0	0	0	0	0	0.340683	0	0	1	0	0
Q14457	Beclin-1	BECN1	0	0	0	0.272672	0	0	0	0	0	0	0.262985	0	0	0	0	0	0.0545344	0	0.0375693	1	0	1
K7ENY0	BLOC-1-related complex subunit 8 (Fragment)	BORCS8	0	0	0	0	0	0	0.300408	0	0	0	0	0	0	0	0	0	0	0.0751021	0	0	1	0
P13671	Complement component C6	C6	0	0	0	0	0	0	0	0	0	0	0.262985	0	0	0	0	0.358058	0	0	0.0887204	0	0	2
B1AQK7	Voltage-dependent N-type calcium channel subunit alpha	CACNA1B	0	0	0	0	0	0.161289	0	0	0	0	0	0.250561	0	0	0	0	0	0.0403222	0.0357945	0	1	1
A0A804HIR0	Voltage-dependent L-type calcium channel subunit alpha	CACNA1C	0	0	0	0	0.425854	0	0	0	0	0.340717	0	0	0	0	0	0	0.0851708	0	0.0486739	1	0	1
F1T0E5	Calcium-dependent secretion activator 1	CADPS	0.343328	0	0	0	0	0	0.150204	0	0	0	0	0	0	0	0	0	0.0686657	0.0375511	0	1	1	0
A0A286YFD5	Caspase recruitment domain-containing protein 9 (Fragment)	CARD9	0	0	0	0	0.425854	0	0	0	0	0	0	0	0	0	0	0.358058	0.0851708	0	0.0511511	1	0	1
A0A087WSY3	Coiled-coil domain-containing protein 144A	CCDC144A	0	0	0	0	0	0.161289	0	0	0	0	0.262985	0	0	0	0	0	0	0.0403222	0.0375693	0	1	1
F8W9X7	Coiled-coil domain-containing protein 93	CCDC93	0	0	0	0	0	0	0.150204	0	0	0	0	0	0	0	0.307934	0	0	0.0375511	0.0439905	0	1	1
H7C4C8	T-complex protein 1 subunit theta (Fragment)	CCT8	0	0.343259	0	0	0	0	0	0	0	0	0	0	0	0	0.307934	0	0.0686518	0	0.0439905	1	0	1
Q13042	Cell division cycle protein 16 homolog	CDC16	0	0	0	0	0	0	0	0	0	0.340717	0	0	0	0	0	0.358058	0	0	0.099825	0	0	2
K7EIU0	Hsp90 co-chaperone Cdc37 (Fragment)	CDC37	0	0	0	0	0	0	0	0	0	0	0	0	0	0.350755	0.307934	0	0	0	0.0940984	0	0	2
Q9UQ88	Cyclin-dependent kinase 11A	CDK11A	0	0	0	0	0	0.322578	0	0	0	0	0	0	0	0	0	0	0	0.0806444	0	0	1	0
Q8TCT0	Ceramide kinase	CERK	0	0	0	0	0	0	0	0	0	0	0	0	0	0.350755	0.307934	0	0	0	0.0940984	0	0	2
Q9P2D1	Chromodomain-helicase-DNA-binding protein 7	CHD7	0	0	0	0	0	0.322578	0	0	0	0	0	0	0	0	0	0	0	0.0806444	0	0	1	0
P05060	Secretogranin-1	CHGB	0	0	0.417602	0	0.425854	0	0	0	0	0	0	0	0	0	0	0	0.168691	0	0	2	0	0
Q9P126	C-type lectin domain family 1 member B	CLEC1B	0	0	0	0	0	0	0.150204	0	0	0	0	0	0	0.350755	0	0	0	0.0375511	0.0501079	0	1	1
E9PHK0	Tetranectin	CLEC3B	0.686657	0	0	0.272672	0	0	0	0	0	0	0	0	0	0	0	0	0.191866	0	0	2	0	0
A0A7I2V4U5	C-type lectin domain family 4 member G	CLEC4G	0	0	0	0.818017	0	0	0	0	0	0	0	0	0	0	0	0	0.163603	0	0	1	0	0
Q8NHS4	Clathrin heavy chain linker domain-containing protein 1	CLHC1	0	0	0	0	0	0	0	0	0	0.340717	0	0	0	0	0.307934	0	0	0	0.0926644	0	0	2
J3KS13	Clathrin heavy chain 1	CLTC	0	0	0	0	0	0	0	0	0	0	0	0	0.507395	0	0	0	0	0	0.0724851	0	0	1
Q9HBJ8	Collectrin	CLTRN	0.343328	0.343259	0	0	0	0	0	0	0	0	0	0	0	0	0	0	0.137317	0	0	2	0	0
P25940	Collagen alpha-3(V) chain	COL5A3	0	0	0	0	0	0	0.150204	0.453654	0	0	0	0	0	0	0	0	0	0.150965	0	0	2	0
Q02388	Collagen alpha-1(VII) chain	COL7A1	0	0	0	0	0	0	0	0	0.314823	0	0	0	0.253698	0	0	0	0	0.0787059	0.0362425	0	1	1
P49747	Cartilage oligomeric matrix protein	COMP	0	0	0	0	0	0	0	0	0	0	0	0	0	0.70151	0	0	0	0	0.100216	0	0	1
Q02930	Cyclic AMP-responsive element-binding protein 5	CREB5	0	0.343259	0	0.272672	0	0	0	0	0	0	0	0	0	0	0	0	0.123186	0	0	2	0	0
Q96S65	Cysteine/serine-rich nuclear protein 1	CSRNP1	0	0	0.417602	0	0	0	0	0	0	0	0	0	0	0	0	0.358058	0.0835205	0	0.0511511	1	0	1
P01036	Cystatin-S	CST4	0	0	0	0	0	0	0	0	0	0.681435	0	0	0	0	0	0	0	0	0.0973478	0	0	1
A0A0B4J217	Pro-cathepsin H	CTSH	0	0	0	0	0.425854	0	0.150204	0	0	0	0	0	0	0	0	0	0.0851708	0.0375511	0	1	1	0
Q8WZ74	Cortactin-binding protein 2	CTTNBP2	0	0	0	0	0	0	0	0	0.314823	0.340717	0	0	0	0	0	0	0	0.0787059	0.0486739	0	1	1
Q7L1T6	Cytochrome b5 reductase 4	CYB5R4	0	0	0.417602	0	0	0	0	0	0	0	0	0	0	0	0.307934	0	0.0835205	0	0.0439905	1	0	1
P05181	Cytochrome P450 2E1	CYP2E1	0	0	0	0	0	0	0	0	0	0	0	0.250561	0.253698	0	0	0	0	0	0.072037	0	0	2
A0A087WUY4	Cytochrome P450 4A22	CYP4A22	0	0	0	0	0	0.161289	0	0	0	0.340717	0	0	0	0	0	0	0	0.0403222	0.0486739	0	1	1
A0A0A0MQT4	DDB1- and CUL4-associated factor 10	DCAF10	0	0	0	0.545344	0	0	0	0	0	0	0	0	0	0	0	0	0.109069	0	0	1	0	0
O95661	GTP-binding protein Di-Ras3	DIRAS3	0	0	0	0	0	0	0	0	0	0	0.262985	0	0	0.350755	0	0	0	0	0.0876772	0	0	2
F5H269	DmX-like protein 1	DMXL1	0	0	0	0	0	0	0	0	0	0	0	0	0.253698	0.350755	0	0	0	0	0.0863504	0	0	2
H0YLM8	DmX-like protein 2	DMXL2	0	0	0	0	0	0	0.150204	0	0	0	0	0	0.253698	0	0	0	0	0.0375511	0.0362425	0	1	1
A0A5F9ZHB4	Dipeptidase	DPEP3	0	0	0	0	0.425854	0	0	0	0	0	0	0	0	0	0.307934	0	0.0851708	0	0.0439905	1	0	1
Q96C19	EF-hand domain-containing protein D2	EFHD2	0	0	0	0	0	0.322578	0	0	0	0	0	0	0	0	0	0	0	0.0806444	0	0	1	0
P20827	Ephrin-A1	EFNA1	0	0	0	0.272672	0	0.161289	0	0	0	0	0	0	0	0	0	0	0.0545344	0.0403222	0	1	1	0
Q15029	116 kDa U5 small nuclear ribonucleoprotein component	EFTUD2	0	0	0	0	0	0	0	0	0	0	0	0.250561	0	0.350755	0	0	0	0	0.0859024	0	0	2
E7EUB6	Uncharacterized protein	ELAC1	0	0	0	0.272672	0	0	0	0	0	0.340717	0	0	0	0	0	0	0.0545344	0	0.0486739	1	0	1
A0A024RAC6	Elongin-A	ELOA	0	0	0	0.272672	0.425854	0	0	0	0	0	0	0	0	0	0	0	0.139705	0	0	2	0	0
A0A5H1ZRS3	2-phospho-D-glycerate hydro-lyase	ENO4	0	0.343259	0	0	0	0	0	0	0	0	0.262985	0	0	0	0	0	0.0686518	0	0.0375693	1	0	1
P16422	Epithelial cell adhesion molecule	EPCAM	0.343328	0	0	0	0	0.161289	0	0	0	0	0	0	0	0	0	0	0.0686657	0.0403222	0	1	1	0
Q9HCE0	Ectopic P granules protein 5 homolog	EPG5	0.343328	0	0	0	0	0	0	0	0	0.340717	0	0	0	0	0	0	0.0686657	0	0.0486739	1	0	1
A0A0B4J1T8	Receptor protein-tyrosine kinase	EPHA6	0	0	0	0.272672	0	0	0	0	0	0	0	0	0.253698	0	0	0	0.0545344	0	0.0362425	1	0	1
Q96L35	Receptor protein-tyrosine kinase	EPHB4	0	0	0.417602	0	0	0.161289	0	0	0	0	0	0	0	0	0	0	0.0835205	0.0403222	0	1	1	0
Q96RT1	Erbin	ERBIN	0	0	0	0	0	0	0.300408	0	0	0	0	0	0	0	0	0	0	0.0751021	0	0	1	0
A0A1B0GUN9	Espin	ESPN	0.343328	0	0	0	0	0	0	0	0	0.340717	0	0	0	0	0	0	0.0686657	0	0.0486739	1	0	1
O43909	Exostosin-like 3	EXTL3	0	0	0	0	0	0	0.150204	0	0	0	0	0.250561	0	0	0	0	0	0.0375511	0.0357945	0	1	1
P00748	Coagulation factor XII	F12	0	0	0	0	0	0.161289	0.150204	0	0	0	0	0	0	0	0	0	0	0.0778733	0	0	2	0
A0A087WTY8	Protein FAM228B	FAM228B	0	0	0	0	0	0	0.300408	0	0	0	0	0	0	0	0	0	0	0.0751021	0	0	1	0
Q5HY64	Putative protein FAM47C	FAM47C	0	0	0	0	0	0	0	0.453654	0.314823	0	0	0	0	0	0	0	0	0.192119	0	0	2	0
A0A6Q8PH09	Fanconi anemia group I protein	FANCI	0	0	0	0	0	0	0.150204	0	0	0	0	0	0.761093	0	0	0	0	0.0375511	0.108728	0	1	1
H7C3M7	FERM, ARHGEF and pleckstrin domain-containing protein 2 (Fragment)	FARP2	0.343328	0	0.417602	0	0	0	0	0	0	0	0	0	0	0	0	0	0.152186	0	0	2	0	0
Q05DH4	FHF complex subunit HOOK interacting protein 1A	FHIP1A	0	0	0	0	0.425854	0	0	0	0	0.340717	0	0	0	0	0	0	0.0851708	0	0.0486739	1	0	1
Q02790	Peptidyl-prolyl cis-trans isomerase FKBP4	FKBP4	0	0	0	0	0	0	0.150204	0.453654	0	0	0	0	0	0	0	0	0	0.150965	0	0	2	0
P42685	Tyrosine-protein kinase FRK	FRK	0	0	0	0	0	0	0	0.453654	0	0	0.262985	0	0	0	0	0	0	0.113414	0.0375693	0	1	1
A0A1B0GUQ4	FERM and PDZ domain-containing protein 2	FRMPD2	0	0	0	0	0	0.161289	0	0	0	0	0	0	0	0.350755	0	0	0	0.0403222	0.0501079	0	1	1
E9PKY7	Ferritin (Fragment)	FTH1	0	0	0	0	0	0	0.150204	0	0	0.340717	0	0	0	0	0	0	0	0.0375511	0.0486739	0	1	1
Q9BTY2	Plasma alpha-L-fucosidase	FUCA2	0	0	0	0	0	0	0	0	0.94447	0	0	0	0	0	0	0	0	0.236118	0	0	1	0
E9PK12	Protein fuzzy homolog	FUZ	0	0.343259	0	0	0	0	0	0	0.314823	0	0	0	0	0	0	0	0.0686518	0.0787059	0	1	1	0
P28676	Grancalcin	GCA	0	0	0	0	0	0.322578	0	0	0	0	0	0	0	0	0	0	0	0.0806444	0	0	1	0
P23378	Glycine dehydrogenase (decarboxylating), mitochondrial	GLDC	0	0	0	0	0	0	0	0	0	0.340717	0.262985	0	0	0	0	0	0	0	0.0862432	0	0	2
Q04760	Lactoylglutathione lyase	GLO1	0	0	0	0	0	0	0	0	0	0	0.52597	0	0	0	0	0	0	0	0.0751386	0	0	1
P38405	Guanine nucleotide-binding protein G(olf) subunit alpha	GNAL	0	0	0	0	0	0	0	0	0	0	0	0	0.761093	0	0	0	0	0	0.108728	0	0	1
Q5TBH8	Dihydroxyacetone phosphate acyltransferase (Fragment)	GNPAT	0.343328	0	0	0	0	0	0	0	0	0	0	0	0.253698	0	0	0	0.0686657	0	0.0362425	1	0	1
Q3T8J9	GON-4-like protein	GON4L	0	0	0	0.272672	0	0	0	0	0	0	0.262985	0	0	0	0	0	0.0545344	0	0.0375693	1	0	1
P51654	Glypican-3	GPC3	0	0	0.835205	0	0	0	0	0	0	0.340717	0	0	0	0	0	0	0.167041	0	0.0486739	1	0	1
P80108	Phosphatidylinositol-glycan-specific phospholipase D	GPLD1	0	0	0	0	0	0	0	0	0	0.681435	0	0	0	0	0	0	0	0	0.0973478	0	0	1
P32249	G-protein coupled receptor 183	GPR183	0	0	0	0.272672	0	0	0	0	0	0	0	0	0	0	0.307934	0	0.0545344	0	0.0439905	1	0	1
Q16661	Guanylate cyclase activator 2B	GUCA2B	0	0	0	0	0	0	0	0	0	0	0	0	0	0	0	0.716116	0	0	0.102302	0	0	1
P16402	Histone H1.3	H1-3	0	0	0	0	0	0	0	0	0.629647	0	0	0	0	0	0	0	0	0.157412	0	0	1	0
P81172	Hepcidin	HAMP	0	0	0	0	0.425854	0	0	0	0	0	0	0	0	0.350755	0	0	0.0851708	0	0.0501079	1	0	1
Q9ULI3	Protein HEG homolog 1	HEG1	0	0	1.25281	0	0	0	0	0	0	0	0	0	0	0	0	0	0.250561	0	0	1	0	0
Q6MZM0	Ferroxidase HEPHL1	HEPHL1	0	0	0	0	0	0.161289	0	0	0	0	0.262985	0	0	0	0	0	0	0.0403222	0.0375693	0	1	1
K7ERG7	Protein HEXIM2 (Fragment)	HEXIM2	0	0	0	0	0	0	0.150204	1.36096	0	0	0	0	0	0	0	0	0	0.377792	0	0	2	0
A0A140T8Y4	HLA class I histocompatibility antigen, A alpha chain	HLA-A	0	0	0	0	0	0.161289	0	0	0	0	0	0	0.253698	0	0	0	0	0.0403222	0.0362425	0	1	1
P05204	Non-histone chromosomal protein HMG-17	HMGN2	0	0	0	0	0	0	0.600817	0	0	0	0	0	0	0	0	0	0	0.150204	0	0	1	0
Q15651	High mobility group nucleosome-binding domain-containing protein 3	HMGN3	0	0	0	0	0	0	0.600817	0	0	0	0	0	0	0	0	0	0	0.150204	0	0	1	0
A0A087X0X3	Heterogeneous nuclear ribonucleoprotein M	HNRNPM	0	0	0	0	0	0	0.150204	0	0.314823	0	0	0	0	0	0	0	0	0.116257	0	0	2	0
Q03933	Heat shock factor protein 2	HSF2	0	0	0	0	0	0	0	0	0	0	0	0	0.253698	0	0	0.358058	0	0	0.0873936	0	0	2
A0A7P0TAC5	Huntingtin	HTT	0	0.343259	0	0	0	0	0.150204	0	0	0	0	0	0	0	0	0	0.0686518	0.0375511	0	1	1	0
A0A075B6I0	Immunoglobulin lambda variable 8-61	IGLV8-61	0	0	0	0	0	0	0	0	0	0	0	0	0.507395	0	0	0	0	0	0.0724851	0	0	1
O95373	Importin-7	IPO7	0	0	0	0	0	0.161289	0	0.453654	0	0	0	0	0	0	0	0	0	0.153736	0	0	2	0
A0A0J9YXZ5	Ras GTPase-activating-like protein IQGAP1	IQGAP1	0	0	0	0	0	0.483867	0	0	0	0	0	0	0	0	0	0	0	0.120967	0	0	1	0
F5H006	Inositol 1,4,5-triphosphate receptor-associated 2	IRAG2	0.343328	0	0.417602	0	0	0	0	0	0	0	0	0	0	0	0	0	0.152186	0	0	2	0	0
H7C5U2	Integrin beta (Fragment)	ITGB5	0	0	0	0	0	0	0	1.36096	0	0	0	0	0	0	0	0	0	0.340241	0	0	1	0
Q14571	Inositol 1,4,5-trisphosphate receptor type 2	ITPR2	0	0	0	0	0	0	0.150204	0	0	0	0	0	0.253698	0	0	0	0	0.0375511	0.0362425	0	1	1
P07476	Involucrin	IVL	0	0	0	0	0	0	0	0	0	0.681435	0.262985	0	0	0	0	0	0	0	0.134917	0	0	2
X6R674	Influenza virus NS1A-binding protein	IVNS1ABP	0	0	0	0	0	0	0.150204	0	0.314823	0	0	0	0	0	0	0	0	0.116257	0	0	2	0
Q92628	Uncharacterized protein KIAA0232	KIAA0232	0	0	0	0	0	0	0	0	0.314823	0	0	0	0.253698	0	0	0	0	0.0787059	0.0362425	0	1	1
Q96FN5	Kinesin-like protein KIF12	KIF12	0	0	0	0	0	0	0	0	0.629647	0	0	0	0	0	0	0	0	0.157412	0	0	1	0
A0A6Q8PGG1	Kinesin-like protein KIF2A	KIF2A	0	0	0	0.272672	0	0	0	0	0	0	0	0	0	0	0.307934	0	0.0545344	0	0.0439905	1	0	1
E9PR05	Histone-lysine N-methyltransferase 2A (Fragment)	KMT2A	0	0	0	0	0	0	0	0	0.314823	0	0	0	0	0	0	0.358058	0	0.0787059	0.0511511	0	1	1
A0A804HJ77	Histone-lysine N-methyltransferase 2C	KMT2C	0	0	0.417602	0	0	0	0	0	0.314823	0	0	0	0	0	0	0	0.0835205	0.0787059	0	1	1	0
Q6VAB6	Kinase suppressor of Ras 2	KSR2	0	0	0	0	0	0	0	0	0	0	0	0	0.507395	0	0	0.358058	0	0	0.123636	0	0	2
Q9UJQ1	Lysosome-associated membrane glycoprotein 5	LAMP5	0	0	0	0	0	0.161289	0	0	0	0	0	0	0.253698	0	0	0	0	0.0403222	0.0362425	0	1	1
H0YC73	La-related protein 1 (Fragment)	LARP1	0	0	0	0	0	0	0	0	0	0	0	0	0.253698	0	0.307934	0	0	0	0.080233	0	0	2
E9PHM2	Leucine--tRNA ligase	LARS2	0	0.343259	0	0	0	0	0.150204	0	0	0	0	0	0	0	0	0	0.0686518	0.0375511	0	1	1	0
P18428	Lipopolysaccharide-binding protein	LBP	0	0	0	0	0	0	0.150204	0	0.314823	0	0	0	0	0	0	0	0	0.116257	0	0	2	0
P31025	Lipocalin-1	LCN1	0	0	0.417602	0	0	0	0.150204	0	0	0	0	0	0	0	0	0	0.0835205	0.0375511	0	1	1	0
E9PBF6	Lamin-B1	LMNB1	0	0	0	0	0	0.967733	0	0	0	0	0	0	0	0	0	0	0	0.241933	0	0	1	0
P25791	Rhombotin-2	LMO2	0	0	0	0	0	0.161289	0	0	0.314823	0	0	0	0	0	0	0	0	0.119028	0	0	2	0
Q08397	Lysyl oxidase homolog 1	LOXL1	0	0	0	0	0.425854	0	0.150204	0	0	0	0	0	0	0	0	0	0.0851708	0.0375511	0	1	1	0
Q9NZR2	Low-density lipoprotein receptor-related protein 1B	LRP1B	0	0	0	0	0	0	0	0.453654	0	0	0	0	0	0	0.307934	0	0	0.113414	0.0439905	0	1	1
F8WCH4	Ly6/PLAUR domain-containing protein 6B	LYPD6B	0	0	0	0	0	0	0	0	0	0	0.262985	0	0	0	0	0.358058	0	0	0.0887204	0	0	2
A0A0A0MRB5	MAP kinase-activating death domain protein	MADD	0	0	0	0.272672	0	0	0	0	0	0	0	0	0	0.350755	0	0	0.0545344	0	0.0501079	1	0	1
E7ETG4	Melanoma-associated antigen 6 (Fragment)	MAGEA6	0.343328	0	0	0	0	0	0	0.453654	0	0	0	0	0	0	0	0	0.0686657	0.113414	0	1	1	0
F2Z2F1	Myoglobin (Fragment)	MB	0	0	0	0	0	0	0.450613	0	0	0	0	0	0	0	0	0	0	0.112653	0	0	1	0
A0A1W2PQF8	Malic enzyme	ME2	0	0	0	0	0.425854	0.161289	0	0	0	0	0	0	0	0	0	0	0.0851708	0.0403222	0	1	1	0
P08582	Melanotransferrin	MELTF	0	0	0.835205	0	0	0	0	0	0	0	0	0	0	0	0	0	0.167041	0	0	1	0	0
Q14696	LRP chaperone MESD	MESD	0	0	0	0	0	0.161289	0	0.453654	0	0	0	0	0	0	0	0	0	0.153736	0	0	2	0
Q8N4C8	Misshapen-like kinase 1	MINK1	0	0	0	0	0	0	0	0	0	0.340717	0	0	0	0.350755	0	0	0	0	0.0987818	0	0	2
O75030	Microphthalmia-associated transcription factor	MITF	0	0	0	0	0.425854	0	0.150204	0	0	0	0	0	0	0	0	0	0.0851708	0.0375511	0	1	1	0
E7EX18	Protein Mpv17	MPV17	0	0	0	0	0	0	0.300408	0	0	0	0	0	0	0	0	0	0	0.0751021	0	0	1	0
H3BTG5	Metallothionein	MT3	0	0	0	0	0.425854	0	0	0	0	0	0	0	0	0	0	0.358058	0.0851708	0	0.0511511	1	0	1
P42345	Serine/threonine-protein kinase mTOR	MTOR	0	0	0	0.272672	0	0	0	0	0	0	0	0	0.253698	0	0	0	0.0545344	0	0.0362425	1	0	1
Q9NR99	Matrix-remodeling-associated protein 5	MXRA5	0	0	0.417602	0	0	0.161289	0	0	0	0	0	0	0	0	0	0	0.0835205	0.0403222	0	1	1	0
Q9UBC5	Unconventional myosin-Ia	MYO1A	0.343328	0	0	0	0	0.161289	0	0	0	0	0	0	0	0	0	0	0.0686657	0.0403222	0	1	1	0
Q7Z5D8	NANOG neighbor homeobox	NANOGNB	0	0	0	0	0	0	0	0	0	0	0	0.250561	0.253698	0	0	0	0	0	0.072037	0	0	2
A0A494C1V1	Neurobeachin-like protein 2	NBEAL2	0	0	0	0	0	0.161289	0.150204	0	0	0	0	0	0	0	0	0	0	0.0778733	0	0	2	0
Q9Y2A7	Nck-associated protein 1	NCKAP1	0	0.343259	0	0	0	0	0	0	0	0	0	0	0	0	0	0.358058	0.0686518	0	0.0511511	1	0	1
C9JMW3	Nectin-3 (Fragment)	NECTIN3	0	0	0	0	0	0	0	0	0	0	0.262985	0	0	0.350755	0	0	0	0	0.0876772	0	0	2
Q96NY8	Nectin-4	NECTIN4	0	0	0	0.545344	0	0	0	0	0	0	0	0	0	0	0	0	0.109069	0	0	1	0	0
E9PQ59	Nuclear factor-related to kappa-B-binding protein (Fragment)	NFRKB	0	0	0	0	0	0	0	0	0	0	0	0	0.761093	0	0	0	0	0	0.108728	0	0	1
Q96P20	NACHT, LRR and PYD domains-containing protein 3	NLRP3	0	0	0	0	0	0	0	0	0	0	0	0.250561	0	0	0.307934	0	0	0	0.079785	0	0	2
A0A6Q8PFC2	Neuro-oncological ventral antigen 2	NOVA2	0	0	0	0.272672	0	0	0	0	0	0	0	0	0	0.350755	0	0	0.0545344	0	0.0501079	1	0	1
Q92621	Nuclear pore complex protein Nup205	NUP205	0	0	0	0	0.425854	0	0	0	0	0	0.262985	0	0	0	0	0	0.0851708	0	0.0375693	1	0	1
Q9UHM6	Melanopsin	OPN4	0	0	0	0	0	0	0	0	0	0.340717	0	0	0	0	0	0.358058	0	0	0.099825	0	0	2
Q8NGK1	Olfactory receptor 51G1	OR51G1	0	0	0	0	0	0	0	0	0	0	0	0	0	0	0.615867	0	0	0	0.087981	0	0	1
A0A2U3TZI1	Proton channel OTOP3	OTOP3	0	0.343259	0	0	0	0	0	0	0	0	0.262985	0	0	0	0	0	0.0686518	0	0.0375693	1	0	1
Q6IE37	Ovostatin homolog 1	OVOS1	0	0	0.417602	0	0	0	0	0	0	0	0	0.250561	0	0	0	0	0.0835205	0	0.0357945	1	0	1
P68402	Platelet-activating factor acetylhydrolase IB subunit alpha2	PAFAH1B2	0	0	0	0	0.425854	0	0	0.453654	0	0	0	0	0	0	0	0	0.0851708	0.113414	0	1	1	0
G3V167	Poly [ADP-ribose] polymerase	PARP2	0	0	0	0	0	0	0.150204	0	0	0	0	0.250561	0	0	0	0	0	0.0375511	0.0357945	0	1	1
Q9Y5E6	Protocadherin beta-3	PCDHB3	0	0	0	0	0	0.161289	0.150204	0	0	0	0	0	0	0	0	0	0	0.0778733	0	0	2	0
Q9Y6V0	Protein piccolo	PCLO	0	0	0	0	0	0.322578	0.150204	0	0	0	0	0	0	0	0	0	0	0.118195	0	0	2	0
E5RGG7	Protein-L-isoaspartate O-methyltransferase domain-containing protein 1	PCMTD1	0	0	0	0.272672	0	0	0	0	0	0	0	0	0.253698	0	0	0	0.0545344	0	0.0362425	1	0	1
P48539	Calmodulin regulator protein PCP4	PCP4	0	0	0	0	0	0	0	0	0	0	0	0.250561	0.253698	0	0	0	0	0	0.072037	0	0	2
Q9UHG2	ProSAAS	PCSK1N	0	0	1.25281	0	0	0	0	0	0	0	0	0	0	0	0	0	0.250561	0	0	1	0	0
A0A3B3ISJ6	Phosphodiesterase	PDE10A	0	0	0.417602	0	0	0	0	0	0.629647	0	0	0	0	0	0	0	0.0835205	0.157412	0	1	1	0
Q01064	Calcium/calmodulin-dependent 3',5'-cyclic nucleotide phosphodiesterase 1B	PDE1B	0	0	0	0	0	0	0	0	0	0.340717	0	0.250561	0	0	0	0	0	0	0.0844684	0	0	2
Q9HBH1	Peptide deformylase, mitochondrial	PDF	0	0	0	0	0	0	0.150204	0	0.314823	0	0	0	0	0	0	0	0	0.116257	0	0	2	0
Q96PD5	N-acetylmuramoyl-L-alanine amidase	PGLYRP2	0	0	0	0	0	0	0	0	0	0	0.52597	0	0	0	0	0	0	0	0.0751386	0	0	1
Q9BZ72	Membrane-associated phosphatidylinositol transfer protein 2	PITPNM2	0	0	0	0	0	0	0	0	0	0	0	0.250561	0	0	0	0.358058	0	0	0.0869456	0	0	2
F5H116	Piwi-like protein 4	PIWIL4	0	0.343259	0.417602	0	0	0	0	0	0	0	0	0	0	0	0	0	0.152172	0	0	2	0	0
Q86WI1	Fibrocystin-L	PKHD1L1	0	0	0	0	0	0	0	0	0	0	0	0.250561	0.253698	0	0	0	0	0	0.072037	0	0	2
Q8IVE3	Pleckstrin homology domain-containing family H member 2	PLEKHH2	0	0	0	0	0	0.161289	0.300408	0	0	0	0	0	0	0	0	0	0	0.115424	0	0	2	0
Q9Y4G2	Pleckstrin homology domain-containing family M member 1	PLEKHM1	0	0	0	0	0.425854	0	0	0.453654	0	0	0	0	0	0	0	0	0.0851708	0.113414	0	1	1	0
O60927	E3 ubiquitin-protein ligase PPP1R11	PPP1R11	0.343328	0	0.417602	0	0	0	0	0	0	0	0	0	0	0	0	0	0.152186	0	0	2	0	0
Q16821	Protein phosphatase 1 regulatory subunit 3A	PPP1R3A	0	0	0	0	0	0	0.450613	0	0	0	0	0	0	0	0	0	0	0.112653	0	0	1	0
P13861	cAMP-dependent protein kinase type II-alpha regulatory subunit	PRKAR2A	0	0	0	0	0	0	0	0	0	1.02215	0	0	0	0	0	0	0	0	0.146022	0	0	1
P0CW18	Serine protease 56	PRSS56	0	0	0	0	0	0	0	0	0	0.340717	0.262985	0	0	0	0	0	0	0	0.0862432	0	0	2
A0A087WUL9	26S proteasome non-ATPase regulatory subunit 13	PSMD13	0	0	0	0	0.851708	0	0	0	0	0	0	0	0	0.70151	0	0	0.170342	0	0.100216	1	0	1
Q14914	Prostaglandin reductase 1	PTGR1	0	0	0	0.272672	0	0	0.150204	0	0	0	0	0	0	0	0	0	0.0545344	0.0375511	0	1	1	0
Q12923	Tyrosine-protein phosphatase non-receptor type 13	PTPN13	0	0	0	0.545344	0	0	0	0	0	0	0	0.250561	0	0	0	0	0.109069	0	0.0357945	1	0	1
R4GMM7	Tyrosine-protein phosphatase non-receptor type 23	PTPN23	0	0	0	0	0.425854	0	0	0	0	0	0.262985	0	0	0	0	0	0.0851708	0	0.0375693	1	0	1
Q15262	Receptor-type tyrosine-protein phosphatase kappa	PTPRK	0	0	0	0	0	0	0.150204	0	0	0	0	0.250561	0	0	0	0	0	0.0375511	0.0357945	0	1	1
P61026	Ras-related protein Rab-10	RAB10	0	0	0	0	0	0	0.150204	0	0	0	0	0.250561	0	0	0	0	0	0.0375511	0.0357945	0	1	1
P62820	Ras-related protein Rab-1A	RAB1A	0	0	0	0	0	0	0.150204	0	0	0	0	0	0.253698	0	0	0	0	0.0375511	0.0362425	0	1	1
P20337	Ras-related protein Rab-3B	RAB3B	0	0	0	0	0	0	0.300408	0	0	0	0	0	0	0	0	0	0	0.0751021	0	0	1	0
P20340	Ras-related protein Rab-6A	RAB6A	0	0	0	0	0	0.161289	0.150204	0	0	0	0	0	0	0	0	0	0	0.0778733	0	0	2	0
Q15276	Rab GTPase-binding effector protein 1	RABEP1	0.343328	0	0	0	0	0	0	0.453654	0	0	0	0	0	0	0	0	0.0686657	0.113414	0	1	1	0
P04049	RAF proto-oncogene serine/threonine-protein kinase	RAF1	0	0	0	0	0	0	0	0.907309	0	0	0	0	0	0	0	0	0	0.226827	0	0	1	0
H0YAI4	RING finger and CHY zinc finger domain-containing protein 1 (Fragment)	RCHY1	0.343328	0	0	0	0	0	0.150204	0	0	0	0	0	0	0	0	0	0.0686657	0.0375511	0	1	1	0
Q9NX52	Rhomboid-related protein 2	RHBDL2	0.343328	0	0	0	0	0	0	0	0	0	0	0	0	0	0	0.358058	0.0686657	0	0.0511511	1	0	1
Q15382	GTP-binding protein Rheb	RHEB	0	0	0	0.272672	0	0	0.150204	0	0	0	0	0	0	0	0	0	0.0545344	0.0375511	0	1	1	0
A0A590UK62	Regulating synaptic membrane exocytosis protein 2	RIMS2	0	0	0	0	0	0	0	0	0	0	0	0	0.507395	0	0	0	0	0	0.0724851	0	0	1
Q9NWS8	Required for meiotic nuclear division protein 1 homolog	RMND1	0	0	0	0	0	0.161289	0	0	0	0	0	0	0	0	0	0.358058	0	0.0403222	0.0511511	0	1	1
A0A0A0MTC1	E3 ubiquitin-protein ligase RNF213	RNF213	0	0	0.417602	0	0	0	0	0	0	0	0	0	0	0	0	0.358058	0.0835205	0	0.0511511	1	0	1
H3BRE8	RNA polymerase II-associated protein 1	RPAP1	0.343328	0	0	0	0	0	0	0	0	0.340717	0	0	0	0	0	0	0.0686657	0	0.0486739	1	0	1
E9PK82	40S ribosomal protein S3 (Fragment)	RPS3	0	0	0	0	0	0	0.150204	0	0	0	0	0	0	0	0	0.358058	0	0.0375511	0.0511511	0	1	1
Q96DX4	RING finger and SPRY domain-containing protein 1	RSPRY1	0	0	0	0	0	0	0.300408	0	0	0	0	0	0	0	0	0	0	0.0751021	0	0	1	0
Q8NET4	Retrotransposon Gag-like protein 9	RTL9	0	0	0	0	0	0.161289	0	0	0	0	0	0.250561	0	0	0	0	0	0.0403222	0.0357945	0	1	1
A0A286YF46	Small cysteine and glycine repeat-containing protein 5	SCYGR5	0.686657	0	0	0	0	0	0	0	0	0	0	0	0	0	0	0	0.137331	0	0	1	0	0
A0A5F9UJX7	45 kDa calcium-binding protein	SDF4	1.37331	0	0	0	0	0	0	0	0	0	0	0	0	0	0	0	0.274663	0	0	1	0	0
P20132	L-serine dehydratase/L-threonine deaminase	SDS	0	0	0.417602	0	0	0	0	0	0	0	0	0.250561	0	0	0	0	0.0835205	0	0.0357945	1	0	1
Q96T21	Selenocysteine insertion sequence-binding protein 2	SECISBP2	0	0	0	0	0	0	0	0	0	0	0	0	0.253698	0.350755	0	0	0	0	0.0863504	0	0	2
Q13228	Methanethiol oxidase	SELENBP1	0	0	0	0	0	0	0	0	0.314823	0	0	0	0.253698	0	0	0	0	0.0787059	0.0362425	0	1	1
Q6IAK0	Selenoprotein T	SELENOT	0	0	0	0	0	0	0	0	0	0	0	0	0.253698	0	0.307934	0	0	0	0.080233	0	0	2
P05120	Plasminogen activator inhibitor 2	SERPINB2	0	0	0	0	0	0	0.150204	0	0	0	0	0	0.253698	0	0	0	0	0.0375511	0.0362425	0	1	1
P08697	Alpha-2-antiplasmin	SERPINF2	0.686657	0	0	0	0	0.161289	0	0	0	0	0	0	0	0	0	0	0.137331	0.0403222	0	1	1	0
Q15047	Histone-lysine N-methyltransferase SETDB1	SETDB1	0	0	0	0	0	0	0.150204	0	0	0	0.262985	0	0	0	0	0	0	0.0375511	0.0375693	0	1	1
O43166	Signal-induced proliferation-associated 1-like protein 1	SIPA1L1	0	0	0	0	0	0	0.150204	0	0	0	0.262985	0	0	0	0	0	0	0.0375511	0.0375693	0	1	1
P40879	Chloride anion exchanger	SLC26A3	0	0	0	0	0	0	0.150204	0	0	0	0	0.250561	0	0	0	0	0	0.0375511	0.0357945	0	1	1
C9JWG4	Sodium-coupled neutral amino acid transporter 5 (Fragment)	SLC38A5	0.686657	0	0	0	0	0	0	0	0	0	0	0	0	0	0	0	0.137331	0	0	1	0	0
P04920	Anion exchange protein 2	SLC4A2	0	0.343259	0	0.272672	0	0	0	0	0	0	0	0	0	0	0	0	0.123186	0	0	2	0	0
F6VDE0	Probable global transcription activator SNF2L2	SMARCA2	0	0	0	0	0	0.161289	0	0	0	0	0	0.501123	0	0	0	0	0	0.0403222	0.071589	0	1	1
Q92925	SWI/SNF-related matrix-associated actin-dependent regulator of chromatin subfamily D member 2	SMARCD2	0	0	0	0	0	0	0	0.453654	0	0	0	0	0	0.350755	0	0	0	0.113414	0.0501079	0	1	1
Q8NCR6	Spermatid-specific manchette-related protein 1	SMRP1	0	0	0	0	0	0	0	0	0	0	0	0	0.253698	0	0.307934	0	0	0	0.080233	0	0	2
Q9H7B4	Histone-lysine N-methyltransferase SMYD3	SMYD3	0	0	0	0	0	0	0	0	0	0	0.262985	0	0	0	0	0.358058	0	0	0.0887204	0	0	2
A0A804HJT4	Sorting nexin-14	SNX14	0	0.686518	0	0	0	0	0	0	0	0	0	0	0	0	0.307934	0	0.137304	0	0.0439905	1	0	1
Q9UNH6	Sorting nexin-7	SNX7	0	0	0	0	0	0.322578	0	0	0	0	0	0	0	0	0	0	0	0.0806444	0	0	1	0
P35712	Transcription factor SOX-6	SOX6	0	0	0	0	0	0	0	0	0	0.340717	0	0.250561	0	0	0	0	0	0	0.0844684	0	0	2
Q6ZQQ2	Spermatogenesis-associated protein 31D1	SPATA31D1	0	0	0.417602	0	0	0	0	0.453654	0	0	0	0	0	0	0	0	0.0835205	0.113414	0	1	1	0
Q8NEY3	Spermatogenesis-associated protein 4	SPATA4	0	0	0	0	0	0	0	0	0	0.340717	0	0	0	0	0.307934	0	0	0	0.0926644	0	0	2
Q496A3	Spermatogenesis-associated serine-rich protein 1	SPATS1	0	0	0	0	0	0	0.150204	0	0	0	0	0.250561	0	0	0	0	0	0.0375511	0.0357945	0	1	1
Q9Y4P9	Sperm flagellar protein 1	SPEF1	0	0	0	0	0	0	0	0	0	0	0	0	0	0	0.307934	0.358058	0	0	0.0951416	0	0	2
Q2M3C7	A-kinase anchor protein SPHKAP	SPHKAP	0	0	0	0	0	0.322578	0	0	0	0	0	0	0	0	0	0	0	0.0806444	0	0	1	0
P11277	Spectrin beta chain, erythrocytic	SPTB	0	0	0	0	0	0.161289	0.150204	0	0	0	0	0	0	0	0	0	0	0.0778733	0	0	2	0
Q01082	Spectrin beta chain, non-erythrocytic 1	SPTBN1	0	0	0	0	0	0.161289	0	0	0	0	0	0	0	0	0	0.358058	0	0.0403222	0.0511511	0	1	1
Q9NRC6	Spectrin beta chain, non-erythrocytic 5	SPTBN5	0	0.343259	0	0	0	0	0	0	0	0	0.262985	0	0	0	0	0	0.0686518	0	0.0375693	1	0	1
P78539	Sushi repeat-containing protein SRPX	SRPX	0	0	0	0	0	0	0.150204	0.453654	0	0	0	0	0	0	0	0	0	0.150965	0	0	2	0
A2VEC9	SCO-spondin	SSPOP	0	0	0	0.272672	0	0	0	0	0	0	0	0.250561	0	0	0	0	0.0545344	0	0.0357945	1	0	1
Q16842	CMP-N-acetylneuraminate-beta-galactosamide-alpha-2,3-sialyltransferase 2	ST3GAL2	0	0	0	0	0	0.161289	0.150204	0	0	0	0	0	0	0	0	0	0	0.0778733	0	0	2	0
A0A804HJ64	STAM-binding protein	STAMBP	0	0	0	0	0	0	0	0	0	0	0.262985	0	0	0	0.307934	0	0	0	0.0815598	0	0	2
E9PNJ4	Stromal interaction molecule 1	STIM1	0	0	0	0	0	0.322578	0	0	0	0	0	0	0	0	0	0	0	0.0806444	0	0	1	0
Q86Y82	Syntaxin-12	STX12	0	0	0	0	0	0.161289	0	0	0	0	0	0	0	0	0	0.358058	0	0.0403222	0.0511511	0	1	1
Q8TAQ9	SUN domain-containing protein 3	SUN3	0	0	0	0	0	0	0	0	0	0	0	0	0	0	0.307934	0.358058	0	0	0.0951416	0	0	2
A0A0A0MRE3	Nesprin-2	SYNE2	0	0	0	0	0	0	0.150204	0	0	0	0	0	0.253698	0	0	0	0	0.0375511	0.0362425	0	1	1
Q6ZMZ3	Nesprin-3	SYNE3	0	0	0	0	0	0	0	0.453654	0	0	0.262985	0	0	0	0	0	0	0.113414	0.0375693	0	1	1
H0Y9Y3	Synaptopodin-2 (Fragment)	SYNPO2	0	0.343259	0	0	0	0	0	0	0	0	0	0	0.253698	0	0	0	0.0686518	0	0.0362425	1	0	1
O95759	TBC1 domain family member 8	TBC1D8	0	0	0.417602	0	0	0	0	0	0	0	0	0	0	0	0.923801	0	0.0835205	0	0.131972	1	0	1
Q9BT92	Trichoplein keratin filament-binding protein	TCHP	0	0	0	0	0	0	0.300408	0	0	0	0	0	0	0	0	0	0	0.0751021	0	0	1	0
P20061	Transcobalamin-1	TCN1	0.343328	0	0	0	0	0	0	0	0	0	0	0	0	0.350755	0	0	0.0686657	0	0.0501079	1	0	1
I3L301	Transcription factor AP-4	TFAP4	0	0	0	0	0	0	0	0	0	0	0	0	0.507395	0	0	0	0	0	0.0724851	0	0	1
O94886	CSC1-like protein 1	TMEM63A	0	0	0.417602	0	0	0	0	0	0	0	0.262985	0	0	0	0	0	0.0835205	0	0.0375693	1	0	1
Q9C0C2	182 kDa tankyrase-1-binding protein	TNKS1BP1	0	0	0	0	0	0	0.150204	0	0	0	0	0.250561	0	0	0	0	0	0.0375511	0.0357945	0	1	1
E9PFH4	Transportin-3	TNPO3	0	0	0	0.272672	0	0	0	0	0.314823	0	0	0	0	0	0	0	0.0545344	0.0787059	0	1	1	0
A0A0G2JR90	Thyroid peroxidase (Fragment)	TPO	0	0	0	0	0	0	0	0	0	0	0.262985	0	0	0	0	0.358058	0	0	0.0887204	0	0	2
O00463	TNF receptor-associated factor 5	TRAF5	0	0	0	0	0	0	0	0	0	0	0	0	0.253698	0.350755	0	0	0	0	0.0863504	0	0	2
Q86YW5	Trem-like transcript 1 protein	TREML1	0.343328	0	0	0	0	0	0	0	0	0.340717	0	0	0	0	0	0	0.0686657	0	0.0486739	1	0	1
K7EMI8	Tetraspanin-16 (Fragment)	TSPAN16	0	0	0	0	0	0.322578	0	0	0	0	0	0	0	0	0	0	0	0.0806444	0	0	1	0
A0A0D9SEZ6	Ubiquitin-conjugating enzyme E2 A	UBE2A	0	0	0	0	0	0	0.300408	0	0	0	0	0	0	0	0	0	0	0.0751021	0	0	1	0
Q9BY64	UDP-glucuronosyltransferase 2B28	UGT2B28	0	0	0	0	0	0.161289	0	0	0	0	0	0	0.253698	0	0	0	0	0.0403222	0.0362425	0	1	1
H7C1J4	Chromosome 6 open reading frame 107, isoform CRA_b	UHRF1BP1	0	0	0	0	0	0	0.150204	0	0	0	0.262985	0	0	0	0	0	0	0.0375511	0.0375693	0	1	1
A0A1B0GUS7	Protein unc-13 homolog B	UNC13B	0	0	0	0	0	0	0	0.907309	0	0	0	0	0.253698	0	0	0	0	0.226827	0.0362425	0	1	1
A0A1W2PNX8	Protein unc-45 homolog A	UNC45A	0	0	0	0	0	0	0	0.453654	0	0.340717	0	0	0	0	0	0	0	0.113414	0.0486739	0	1	1
H3BLU5	Protein unc-80 homolog (Fragment)	UNC80	0	0.343259	0	0	0.425854	0	0	0	0	0	0	0	0	0	0	0	0.153823	0	0	2	0	0
H7C189	Ubiquitin carboxyl-terminal hydrolase (Fragment)	USP4	0	0	0.417602	0.272672	0	0	0	0	0	0	0	0	0	0	0	0	0.138055	0	0	2	0	0
E2QRF0	Ubiquitin carboxyl-terminal hydrolase	USP45	0	0	0	0	0	0	0	0.453654	0.314823	0	0	0	0	0	0	0	0	0.192119	0	0	2	0
O75379	Vesicle-associated membrane protein 4	VAMP4	0.686657	0	0	0	0	0.483867	0	0	0	0	0	0	0	0	0	0	0.137331	0.120967	0	1	1	0
Q709C8	Vacuolar protein sorting-associated protein 13C	VPS13C	0	0	0	0	0	0	0.150204	0	0	0	0.262985	0	0	0	0	0	0	0.0375511	0.0375693	0	1	1
Q9P1Q0	Vacuolar protein sorting-associated protein 54	VPS54	0.343328	0	0	0	0	0	0.150204	0	0	0	0	0	0	0	0	0	0.0686657	0.0375511	0	1	1	0
P42768	Wiskott-Aldrich syndrome protein	WAS	0	0	0.835205	0	0	0	0	0	0	0	0	0	0	0	0	0	0.167041	0	0	1	0	0
E7ESD2	WASH complex subunit 2A	WASHC2A	0	0	0	0	0	0	0	0	0	0	0.262985	0	0.253698	0	0	0	0	0	0.0738118	0	0	2
Q9Y2W2	WW domain-binding protein 11	WBP11	0	0.343259	0	0	0	0	0	0	0	0	0	0.250561	0	0	0	0	0.0686518	0	0.0357945	1	0	1
Q96NR7	Putative uncharacterized protein WWC2-AS2	WWC2-AS2	0	0	0	0	0	0	0	0	0.314823	0	0	0	0	0	0	0.358058	0	0.0787059	0.0511511	0	1	1
O75132	Zinc finger BED domain-containing protein 4	ZBED4	0	0	0	0	0	0	0	0	0	0	0	0	0.253698	0	0.307934	0	0	0	0.080233	0	0	2
O75844	CAAX prenyl protease 1 homolog	ZMPSTE24	0	0.686518	0	0	0	0	0	0	0	0	0	0	0	0	0	0	0.137304	0	0	1	0	0
Q14202	Zinc finger MYM-type protein 3	ZMYM3	0	0	0	0	0	0	0	0	0.314823	0	0	0	0	0.350755	0	0	0	0.0787059	0.0501079	0	1	1
P98182	Zinc finger protein 200	ZNF200	0	0	0	0	0	0	0	0	0	0	0.262985	0	0	0	0.307934	0	0	0	0.0815598	0	0	2
Q8ND82	Zinc finger protein 280C	ZNF280C	0	0	0.417602	0	0	0	0	0	0.314823	0	0	0	0	0	0	0	0.0835205	0.0787059	0	1	1	0
J3KSJ1	Zinc finger protein 286A (Fragment)	ZNF286A	0	0	0.417602	0	0	0	0	0	0	0	0.262985	0	0	0	0	0	0.0835205	0	0.0375693	1	0	1
F5H7S1	Zinc finger protein 423	ZNF423	0	0	0.417602	0	0	0	0.150204	0	0	0	0	0	0	0	0	0	0.0835205	0.0375511	0	1	1	0
Q8N8E2	Zinc finger protein 513	ZNF513	0	0	0	0	0	0	0	0	0	0	0.262985	0	0.253698	0	0	0	0	0	0.0738118	0	0	2
K7EKY2	Zinc finger protein 568	ZNF568	0	0	0.417602	0.272672	0	0	0	0	0	0	0	0	0	0	0	0	0.138055	0	0	2	0	0
Q9ULD9	Zinc finger protein 608	ZNF608	0	0	0	0	0	0.161289	0	0	0	0.340717	0	0	0	0	0	0	0	0.0403222	0.0486739	0	1	1
Q9NRG9	Aladin	AAAS	0	0	0	0	0	0.161289	0	0	0	0	0	0	0	0	0	0	0	0.0403222	0	0	1	0
Q8N5Z0	Kynurenine/alpha-aminoadipate aminotransferase, mitochondrial	AADAT	0	0	0	0	0	0	0	0	0	0	0	0.250561	0	0	0	0	0	0	0.0357945	0	0	1
E9PG46	AP2-associated protein kinase 1	AAK1	0	0.343259	0	0	0	0	0	0	0	0	0	0	0	0	0	0	0.0686518	0	0	1	0	0
Q4LEZ3	Alanine and arginine-rich domain-containing protein	AARD	0	0	0	0	0	0.161289	0	0	0	0	0	0	0	0	0	0	0	0.0403222	0	0	1	0
A0A7I2V5U0	Phospholipid-transporting ATPase ABCA1	ABCA1	0	0.343259	0	0	0	0	0	0	0	0	0	0	0	0	0	0	0.0686518	0	0	1	0	0
A0A096LP90	ATP-binding cassette sub-family A member 2 (Fragment)	ABCA2	0	0	0	0	0	0	0	0	0	0	0.262985	0	0	0	0	0	0	0	0.0375693	0	0	1
Q8N139	ATP-binding cassette sub-family A member 6	ABCA6	0	0	0	0	0	0	0	0.453654	0	0	0	0	0	0	0	0	0	0.113414	0	0	1	0
O95342	Bile salt export pump	ABCB11	0	0	0	0	0	0.161289	0	0	0	0	0	0	0	0	0	0	0	0.0403222	0	0	1	0
A0A7I2V2E0	ABC-type glutathione-S-conjugate transporter	ABCC1	0	0	0	0	0	0	0	0.453654	0	0	0	0	0	0	0	0	0	0.113414	0	0	1	0
Q92887	ATP-binding cassette sub-family C member 2	ABCC2	0	0.343259	0	0	0	0	0	0	0	0	0	0	0	0	0	0	0.0686518	0	0	1	0	0
O15439	ATP-binding cassette sub-family C member 4	ABCC4	0	0	0	0	0	0	0.150204	0	0	0	0	0	0	0	0	0	0	0.0375511	0	0	1	0
E9PK50	ATP-binding cassette sub-family C member 8	ABCC8	0	0	0	0	0	0	0	0	0	0	0.262985	0	0	0	0	0	0	0	0.0375693	0	0	1
O60706	ATP-binding cassette sub-family C member 9	ABCC9	0	0.343259	0	0	0	0	0	0	0	0	0	0	0	0	0	0	0.0686518	0	0	1	0	0
P33897	ATP-binding cassette sub-family D member 1	ABCD1	0.343328	0	0	0	0	0	0	0	0	0	0	0	0	0	0	0	0.0686657	0	0	1	0	0
C9J7Q4	Protein ABHD11	ABHD11	0	0	0	0	0	0	0	0	0	0	0.262985	0	0	0	0	0	0	0	0.0375693	0	0	1
Q7L211	Protein ABHD13	ABHD13	0	0	0	0	0	0	0	0	0	0	0	0	0	0	0	0.358058	0	0	0.0511511	0	0	1
F5GZC9	(Lyso)-N-acylphosphatidylethanolamine lipase (Fragment)	ABHD4	0	0	0	0	0	0	0	0	0	0	0	0.250561	0	0	0	0	0	0	0.0357945	0	0	1
D6RAL0	Actin-binding LIM protein 2 (Fragment)	ABLIM2	0	0	0	0	0	0	0	0	0	0	0	0	0	0.350755	0	0	0	0	0.0501079	0	0	1
Q8N0Z2	Actin-binding Rho-activating protein	ABRA	0.343328	0	0	0	0	0	0	0	0	0	0	0	0	0	0	0	0.0686657	0	0	1	0	0
Q13085	Acetyl-CoA carboxylase 1	ACACA	0	0	0	0	0	0	0	0	0.314823	0	0	0	0	0	0	0	0	0.0787059	0	0	1	0
A0A7I2V3X6	Angiotensin-converting enzyme	ACE2	0	0.343259	0	0	0	0	0	0	0	0	0	0	0	0	0	0	0.0686518	0	0	1	0	0
A0A7P0TAT0	Alkaline ceramidase	ACER3	0	0	0	0.272672	0	0	0	0	0	0	0	0	0	0	0	0	0.0545344	0	0	1	0	0
Q9UKV3	Apoptotic chromatin condensation inducer in the nucleus	ACIN1	0	0	0	0	0	0	0	0	0	0	0	0	0	0	0.307934	0	0	0	0.0439905	0	0	1
V9GYB7	Atypical chemokine receptor 2 (Fragment)	ACKR2	0	0	0	0	0	0	0	0	0	0	0	0	0.253698	0	0	0	0	0	0.0362425	0	0	1
F5GWL3	Acyl-coenzyme A synthetase ACSM2A, mitochondrial	ACSM2A	0	0.343259	0	0	0	0	0	0	0	0	0	0	0	0	0	0	0.0686518	0	0	1	0	0
Q53FZ2	Acyl-coenzyme A synthetase ACSM3, mitochondrial	ACSM3	0	0	0	0	0.425854	0	0	0	0	0	0	0	0	0	0	0	0.0851708	0	0	1	0	0
H7BYZ2	Acyl-coenzyme A synthetase ACSM6, mitochondrial	ACSM6	0	0	0	0	0	0	0	0	0	0	0	0	0	0	0.307934	0	0	0	0.0439905	0	0	1
B4DEH9	Acetyl-coenzyme A synthetase, cytoplasmic	ACSS2	0	0	0	0	0	0	0	0	0	0	0	0	0.253698	0	0	0	0	0	0.0362425	0	0	1
Q9Y615	Actin-like protein 7A	ACTL7A	0	0	0	0.272672	0	0	0	0	0	0	0	0	0	0	0	0	0.0545344	0	0	1	0	0
Q9H568	Actin-like protein 8	ACTL8	0	0	0	0	0	0	0	0.453654	0	0	0	0	0	0	0	0	0	0.113414	0	0	1	0
Q8TDG2	Actin-related protein T1	ACTRT1	0	0	0	0	0	0	0	0	0	0	0.262985	0	0	0	0	0	0	0	0.0375693	0	0	1
F8WA34	Acylphosphatase	ACYP2	0	0	0	0	0	0	0	0	0	0	0	0	0	0	0	0.358058	0	0	0.0511511	0	0	1
P78536	Disintegrin and metalloproteinase domain-containing protein 17	ADAM17	0	0	0	0.272672	0	0	0	0	0	0	0	0	0	0	0	0	0.0545344	0	0	1	0	0
Q8TE59	A disintegrin and metalloproteinase with thrombospondin motifs 19	ADAMTS19	0	0	0	0	0	0	0	0.453654	0	0	0	0	0	0	0	0	0	0.113414	0	0	1	0
Q9UKP4	A disintegrin and metalloproteinase with thrombospondin motifs 7	ADAMTS7	0	0	0	0	0	0.161289	0	0	0	0	0	0	0	0	0	0	0	0.0403222	0	0	1	0
Q9UP79	A disintegrin and metalloproteinase with thrombospondin motifs 8	ADAMTS8	0	0	0	0	0	0	0.150204	0	0	0	0	0	0	0	0	0	0	0.0375511	0	0	1	0
C9JE15	Uncharacterized aarF domain-containing protein kinase 2	ADCK2	0	0	0	0	0	0	0	0	0	0	0	0	0.253698	0	0	0	0	0	0.0362425	0	0	1
Q96PN6	Adenylate cyclase type 10	ADCY10	0	0	0	0	0.425854	0	0	0	0	0	0	0	0	0	0	0	0.0851708	0	0	1	0	0
Q8IWK6	Adhesion G protein-coupled receptor A3	ADGRA3	0	0	0	0	0	0	0	0	0	0	0	0	0.253698	0	0	0	0	0	0.0362425	0	0	1
A2A3C4	Adhesion G protein-coupled receptor B2 (Fragment)	ADGRB2	0	0	0	0	0	0	0	0	0	0	0	0	0	0	0.307934	0	0	0	0.0439905	0	0	1
E7EW83	Adhesion G protein-coupled receptor E3	ADGRE3	0	0	0.417602	0	0	0	0	0	0	0	0	0	0	0	0	0	0.0835205	0	0	1	0	0
H7C4N3	Adhesion G-protein-coupled receptor F1 (Fragment)	ADGRF1	0	0	0	0	0	0	0.150204	0	0	0	0	0	0	0	0	0	0	0.0375511	0	0	1	0
A0A0C4DFV3	Adhesion G protein-coupled receptor F4	ADGRF4	0	0	0	0	0	0	0	0	0	0	0	0	0	0	0	0.358058	0	0	0.0511511	0	0	1
P08913	Alpha-2A adrenergic receptor	ADRA2A	0	0	0	0	0	0.161289	0	0	0	0	0	0	0	0	0	0	0	0.0403222	0	0	1	0
Q8WTP8	Apoptosis-enhancing nuclease	AEN	0	0	0	0	0	0	0.150204	0	0	0	0	0	0	0	0	0	0	0.0375511	0	0	1	0
D6RIZ5	AF4/FMR2 family member 1 (Fragment)	AFF1	0	0	0	0	0	0	0	0	0	0	0	0	0.253698	0	0	0	0	0	0.0362425	0	0	1
P51816	AF4/FMR2 family member 2	AFF2	0	0	0	0	0	0	0	0	0	0	0	0	0	0	0	0.358058	0	0	0.0511511	0	0	1
Q8TF27	Arf-GAP with GTPase, ANK repeat and PH domain-containing protein 11	AGAP11	0	0	0	0.272672	0	0	0	0	0	0	0	0	0	0	0	0	0.0545344	0	0	1	0	0
E7ESL9	Arf-GAP with GTPase, ANK repeat and PH domain-containing protein 3	AGAP3	0	0	0	0	0	0	0	0.453654	0	0	0	0	0	0	0	0	0	0.113414	0	0	1	0
Q5VU57	Cytosolic carboxypeptidase 6	AGBL4	0	0	0	0	0	0	0	0.453654	0	0	0	0	0	0	0	0	0	0.113414	0	0	1	0
P23526	Adenosylhomocysteinase	AHCY	0	0	0	0	0	0	0	0	0	0	0.262985	0	0	0	0	0	0	0	0.0375693	0	0	1
Q8IVF2	Protein AHNAK2	AHNAK2	0	0	0	0	0	0	0	0	0	0	0	0	0.253698	0	0	0	0	0	0.0362425	0	0	1
Q5STX8	Allograft inflammatory factor 1 (Fragment)	AIF1	0	0.343259	0	0	0	0	0	0	0	0	0	0	0	0	0	0	0.0686518	0	0	1	0	0
F8WCL2	Aminoacyl tRNA synthase complex-interacting multifunctional protein 2	AIMP2	0	0	0	0	0	0	0	0	0	0	0	0.250561	0	0	0	0	0	0	0.0357945	0	0	1
C9J069	Apical junction component 1 homolog	AJM1	0	0	0	0	0	0	0	0	0	0.340717	0	0	0	0	0	0	0	0	0.0486739	0	0	1
P00568	Adenylate kinase isoenzyme 1	AK1	0	0	0	0	0	0	0.150204	0	0	0	0	0	0	0	0	0	0	0.0375511	0	0	1	0
X6RAJ1	A-kinase anchor protein 17A	AKAP17A	0	0	0	0	0	0	0	0	0	0	0	0	0.253698	0	0	0	0	0	0.0362425	0	0	1
Q5JQC9	A-kinase anchor protein 4	AKAP4	0	0	0	0	0	0	0	0	0.314823	0	0	0	0	0	0	0	0	0.0787059	0	0	1	0
G3V3H7	A-kinase anchor protein 6	AKAP6	0	0	0.417602	0	0	0	0	0	0	0	0	0	0	0	0	0	0.0835205	0	0	1	0	0
Q7Z591	Microtubule organization protein AKNA	AKNA	0	0	0	0	0	0	0	0	0	0	0	0	0.253698	0	0	0	0	0	0.0362425	0	0	1
E9PCX2	Aldo-keto reductase family 1 member B1	AKR1B1	0	0	0	0	0	0	0	0	0.314823	0	0	0	0	0	0	0	0	0.0787059	0	0	1	0
A0A7P0TBJ6	RAC-gamma serine/threonine-protein kinase	AKT3	0	0	0	0	0	0	0	0.453654	0	0	0	0	0	0	0	0	0	0.113414	0	0	1	0
Q13740	CD166 antigen	ALCAM	0	0	0	0	0	0.161289	0	0	0	0	0	0	0	0	0	0	0	0.0403222	0	0	1	0
A0A3B3IS80	Fructose-bisphosphate aldolase	ALDOB	0	0	0	0	0	0	0	0	0	0	0	0	0	0.350755	0	0	0	0	0.0501079	0	0	1
S4R350	Alpha-1,3-glucosyltransferase	ALG6	0	0	0	0	0	0	0	0.453654	0	0	0	0	0	0	0	0	0	0.113414	0	0	1	0
Q9H6U8	Alpha-1,2-mannosyltransferase ALG9	ALG9	0	0	0	0	0	0	0	0	0	0	0	0	0	0.350755	0	0	0	0	0.0501079	0	0	1
I3L1D5	Polyunsaturated fatty acid lipoxygenase ALOX15B	ALOX15B	0	0	0	0.272672	0	0	0	0	0	0	0	0	0	0	0	0	0.0545344	0	0	1	0	0
P09917	Polyunsaturated fatty acid 5-lipoxygenase	ALOX5	0	0	0	0	0	0	0	0.453654	0	0	0	0	0	0	0	0	0	0.113414	0	0	1	0
E9PB61	THO complex subunit 4	ALYREF	0	0	0	0	0	0	0	0	0	0	0	0	0	0.350755	0	0	0	0	0.0501079	0	0	1
Q9UKV5	E3 ubiquitin-protein ligase AMFR	AMFR	0	0	0	0	0	0	0	0	0	0	0	0	0.253698	0	0	0	0	0	0.0362425	0	0	1
P03971	Muellerian-inhibiting factor	AMH	0	0	0	0	0	0	0	0	0	0	0	0	0	0	0	0.358058	0	0	0.0511511	0	0	1
Q01433	AMP deaminase 2	AMPD2	0	0	0	0	0	0	0.150204	0	0	0	0	0	0	0	0	0	0	0.0375511	0	0	1	0
A0A087WZ65	Ankyrin-3 (Fragment)	ANK3	0	0	0	0	0	0	0	0	0.314823	0	0	0	0	0	0	0	0	0.0787059	0	0	1	0
A0A2R8Y438	Ankyrin repeat domain-containing protein 11 (Fragment)	ANKRD11	0	0	0	0	0	0	0	0	0	0	0	0	0.253698	0	0	0	0	0	0.0362425	0	0	1
Q9BXX3	Ankyrin repeat domain-containing protein 30A	ANKRD30A	0	0	0	0.272672	0	0	0	0	0	0	0	0	0	0	0	0	0.0545344	0	0	1	0	0
Q8N9B4	Ankyrin repeat domain-containing protein 42	ANKRD42	0	0	0	0	0	0	0	0	0	0.340717	0	0	0	0	0	0	0	0	0.0486739	0	0	1
B4E2M5	Ankyrin repeat domain-containing protein 66	ANKRD66	0	0	0	0	0	0	0	0	0	0	0.262985	0	0	0	0	0	0	0	0.0375693	0	0	1
F8VVQ4	Ankyrin repeat and sterile alpha motif domain-containing protein 1B (Fragment)	ANKS1B	0	0	0	0	0	0	0	0.453654	0	0	0	0	0	0	0	0	0	0.113414	0	0	1	0
C9JQZ3	Ankyrin repeat and zinc finger domain-containing protein 1 (Fragment)	ANKZF1	0	0	0	0	0.425854	0	0	0	0	0	0	0	0	0	0	0	0.0851708	0	0	1	0	0
P23352	Anosmin-1	ANOS1	0	0	0	0	0.425854	0	0	0	0	0	0	0	0	0	0	0	0.0851708	0	0	1	0	0
Q5TB25	Acidic (Leucine-rich) nuclear phosphoprotein 32 family, member E	ANP32E	0	0	0	0	0	0	0	0	0	0	0	0	0	0	0.307934	0	0	0	0.0439905	0	0	1
H0Y7M4	Aminopeptidase O (Fragment)	AOPEP	0	0	0	0	0	0	0.150204	0	0	0	0	0	0	0	0	0	0	0.0375511	0	0	1	0
A0A087WYD1	AP-2 complex subunit beta (Fragment)	AP2B1	0	0	0	0.272672	0	0	0	0	0	0	0	0	0	0	0	0	0.0545344	0	0	1	0	0
Q96CW1	AP-2 complex subunit mu	AP2M1	0	0	0	0	0	0	0	0.453654	0	0	0	0	0	0	0	0	0	0.113414	0	0	1	0
O43299	AP-5 complex subunit zeta-1	AP5Z1	0	0	0	0	0	0	0.150204	0	0	0	0	0	0	0	0	0	0	0.0375511	0	0	1	0
Q7Z5R6	Amyloid beta A4 precursor protein-binding family B member 1-interacting protein	APBB1IP	0	0	0	0	0	0	0	0	0	0	0	0	0.253698	0	0	0	0	0	0.0362425	0	0	1
A0A0C4DGQ0	Adenomatous polyposis coli protein 2 (Fragment)	APC2	0	0	0	0	0	0	0	0	0	0	0	0.250561	0	0	0	0	0	0	0.0357945	0	0	1
P51693	Amyloid beta precursor like protein 1	APLP1	0.343328	0	0	0	0	0	0	0	0	0	0	0	0	0	0	0	0.0686657	0	0	1	0	0
K7EPF9	Apolipoprotein C-I	APOC1	0	0	0	0	0	0	0	0	0	0	0	0	0	0	0.307934	0	0	0	0.0439905	0	0	1
Q13790	Apolipoprotein F	APOF	0	0	0.417602	0	0	0	0	0	0	0	0	0	0	0	0	0	0.0835205	0	0	1	0	0
O60306	RNA helicase aquarius	AQR	0	0	0	0.272672	0	0	0	0	0	0	0	0	0	0	0	0	0.0545344	0	0	1	0	0
Q96P48	Arf-GAP with Rho-GAP domain, ANK repeat and PH domain-containing protein 1	ARAP1	0	0	0.417602	0	0	0	0	0	0	0	0	0	0	0	0	0	0.0835205	0	0	1	0	0
P48444	Coatomer subunit delta	ARCN1	0	0	0	0	0	0	0	0	0	0	0	0	0	0	0.307934	0	0	0	0.0439905	0	0	1
C9JAK5	ADP-ribosylation factor 4	ARF4	0	0	0	0	0	0	0	0	0	0	0	0	0.253698	0	0	0	0	0	0.0362425	0	0	1
E9PNR6	Rho GTPase-activating protein 1 (Fragment)	ARHGAP1	0	0	0	0	0	0	0	0	0	0	0	0	0.253698	0	0	0	0	0	0.0362425	0	0	1
D6RBJ8	Rho GTPase-activating protein 22	ARHGAP22	0	0	0	0	0	0	0.150204	0	0	0	0	0	0	0	0	0	0	0.0375511	0	0	1	0
D6RCP5	Rho GTPase-activating protein 24 (Fragment)	ARHGAP24	0	0	0	0	0	0.161289	0	0	0	0	0	0	0	0	0	0	0	0.0403222	0	0	1	0
Q52LW3	Rho GTPase-activating protein 29	ARHGAP29	0	0	0	0	0	0	0	0	0.314823	0	0	0	0	0	0	0	0	0.0787059	0	0	1	0
Q9NRY4	Rho GTPase-activating protein 35	ARHGAP35	0	0	0	0.272672	0	0	0	0	0	0	0	0	0	0	0	0	0.0545344	0	0	1	0	0
Q9C0H5	Rho GTPase-activating protein 39	ARHGAP39	0	0	0	0	0	0.161289	0	0	0	0	0	0	0	0	0	0	0	0.0403222	0	0	1	0
E9PJK4	Rho GTPase-activating protein 42	ARHGAP42	0	0	0	0	0	0	0.150204	0	0	0	0	0	0	0	0	0	0	0.0375511	0	0	1	0
B1AHF8	Rho GTPase-activating protein 8 (Fragment)	ARHGAP8	0	0	0	0	0	0	0	0	0	0	0	0	0.253698	0	0	0	0	0	0.0362425	0	0	1
Q5VXI4	Rho guanine nucleotide exchange factor 10-like protein	ARHGEF10L	0	0	0	0	0	0	0	0	0	0	0.262985	0	0	0	0	0	0	0	0.0375693	0	0	1
E9PMR6	Rho guanine nucleotide exchange factor 12	ARHGEF12	0	0	0	0	0	0	0.150204	0	0	0	0	0	0	0	0	0	0	0.0375511	0	0	1	0
Q5VV41	Rho guanine nucleotide exchange factor 16	ARHGEF16	0	0	0	0	0	0	0	0	0	0	0	0.250561	0	0	0	0	0	0	0.0357945	0	0	1
Q96DR7	Rho guanine nucleotide exchange factor 26	ARHGEF26	0	0	0	0	0	0	0	0	0.629647	0	0	0	0	0	0	0	0	0.157412	0	0	1	0
Q03989	AT-rich interactive domain-containing protein 5A	ARID5A	0.343328	0	0	0	0	0	0	0	0	0	0	0	0	0	0	0	0.0686657	0	0	1	0	0
Q9Y4X5	E3 ubiquitin-protein ligase ARIH1	ARIH1	0	0	0	0	0	0	0	0	0	0	0.262985	0	0	0	0	0	0	0	0.0375693	0	0	1
F8W1Z8	ADP-ribosylation factor-like protein 1	ARL1	0	0	0	0	0.425854	0	0	0	0	0	0	0	0	0	0	0	0.0851708	0	0	1	0	0
P40617	ADP-ribosylation factor-like protein 4A	ARL4A	0	0	0	0	0	0.161289	0	0	0	0	0	0	0	0	0	0	0	0.0403222	0	0	1	0
F8WCT1	ADP-ribosylation factor-like protein 6-interacting protein 4	ARL6IP4	0	0	0	0	0	0	0.150204	0	0	0	0	0	0	0	0	0	0	0.0375511	0	0	1	0
Q8NEN0	Armadillo repeat-containing protein 2	ARMC2	0.343328	0	0	0	0	0	0	0	0	0	0	0	0	0	0	0	0.0686657	0	0	1	0	0
Q5H9R4	Armadillo repeat-containing X-linked protein 4	ARMCX4	0	0	0	0	0	0	0	0	0	0	0	0	0	0	0.307934	0	0	0	0.0439905	0	0	1
E9PSD2	Aryl hydrocarbon receptor nuclear translocator-like protein 1 (Fragment)	ARNTL	0.343328	0	0	0	0	0	0	0	0	0	0	0	0	0	0	0	0.0686657	0	0	1	0	0
A6NEK1	Arrestin domain-containing protein 5	ARRDC5	0	0	0	0.272672	0	0	0	0	0	0	0	0	0	0	0	0	0.0545344	0	0	1	0	0
O43150	Arf-GAP with SH3 domain, ANK repeat and PH domain-containing protein 2	ASAP2	0	0	0	0	0	0	0.150204	0	0	0	0	0	0	0	0	0	0	0.0375511	0	0	1	0
A0A0C4DG46	Ankyrin repeat and SOCS box protein 15 (Fragment)	ASB15	0	0	0	0	0	0.161289	0	0	0	0	0	0	0	0	0	0	0	0.0403222	0	0	1	0
F5H6A7	Ankyrin repeat and SOCS box protein 8 (Fragment)	ASB8	0	0	0	0	0	0	0	0	0	0	0.788955	0	0	0	0	0	0	0	0.112708	0	0	1
Q8N3C0	Activating signal cointegrator 1 complex subunit 3	ASCC3	0	0	0	0	0	0	0	0	0	0	0	0	0.253698	0	0	0	0	0	0.0362425	0	0	1
D6RG30	Asteroid homolog 1 (Drosophila), isoform CRA_c	ASTE1	0	0	0	0	0	0.161289	0	0	0	0	0	0	0	0	0	0	0	0.0403222	0	0	1	0
E9PEK8	Cyclic AMP-dependent transcription factor ATF-2	ATF2	0	0	0	0	0	0	0.150204	0	0	0	0	0	0	0	0	0	0	0.0375511	0	0	1	0
Q99941	Cyclic AMP-dependent transcription factor ATF-6 beta	ATF6B	0	0	0	0	0	0.161289	0	0	0	0	0	0	0	0	0	0	0	0.0403222	0	0	1	0
J9JIF6	Autophagy-related protein 13 (Fragment)	ATG13	0	0	0	0	0	0	0.150204	0	0	0	0	0	0	0	0	0	0	0.0375511	0	0	1	0
C9JQQ5	Atlastin-2 (Fragment)	ATL2	0	0	0	0.272672	0	0	0	0	0	0	0	0	0	0	0	0	0.0545344	0	0	1	0	0
Q13315	Serine-protein kinase ATM	ATM	0	0	0	0	0	0	0	0	0	0	0	0	0	0	0	0.358058	0	0	0.0511511	0	0	1
O60312	Phospholipid-transporting ATPase VA	ATP10A	0	0	0	0	0	0	0	0	0.314823	0	0	0	0	0	0	0	0	0.0787059	0	0	1	0
H0Y953	Polyamine-transporting ATPase 13A2 (Fragment)	ATP13A2	0	0	0	0	0	0	0	0	0	0.340717	0	0	0	0	0	0	0	0	0.0486739	0	0	1
C9JAP7	Polyamine-transporting ATPase 13A3 (Fragment)	ATP13A3	0	0	0	0	0	0	0	0	0	0	0	0	0.253698	0	0	0	0	0	0.0362425	0	0	1
P06576	ATP synthase subunit beta, mitochondrial	ATP5F1B	0	0	0	0	0	0	0.150204	0	0	0	0	0	0	0	0	0	0	0.0375511	0	0	1	0
B7Z2A9	V-type proton ATPase subunit a	ATP6V0A1	0	0	0	0	0	0.161289	0	0	0	0	0	0	0	0	0	0	0	0.0403222	0	0	1	0
A0A2R8Y6X9	V-type proton ATPase subunit a	ATP6V0A4	0	0	0	0	0.425854	0	0	0	0	0	0	0	0	0	0	0	0.0851708	0	0	1	0	0
P38606	V-type proton ATPase catalytic subunit A	ATP6V1A	0	0	0	0	0	0	0	0.453654	0	0	0	0	0	0	0	0	0	0.113414	0	0	1	0
Q04656	Copper-transporting ATPase 1	ATP7A	0	0	0	0	0	0	0	0.453654	0	0	0	0	0	0	0	0	0	0.113414	0	0	1	0
O43520	Phospholipid-transporting ATPase IC	ATP8B1	0	0	0	0	0	0	0	0	0.314823	0	0	0	0	0	0	0	0	0.0787059	0	0	1	0
A0A096LNL6	DNA helicase (Fragment)	ATRX	0	0	0	0.272672	0	0	0	0	0	0	0	0	0	0	0	0	0.0545344	0	0	1	0	0
H3BSQ5	Ataxin-2-like protein (Fragment)	ATXN2L	0	0	0	0	0	0	0	0	0	0	0	0.250561	0	0	0	0	0	0	0.0357945	0	0	1
O15265	Ataxin-7	ATXN7	0	0	0	0	0	0	0	0	0.314823	0	0	0	0	0	0	0	0	0.0787059	0	0	1	0
K7ENU1	Ataxin-7-like protein 3 (Fragment)	ATXN7L3	0	0	0	0	0	0.161289	0	0	0	0	0	0	0	0	0	0	0	0.0403222	0	0	1	0
O75366	Advillin	AVIL	0	0.343259	0	0	0	0	0	0	0	0	0	0	0	0	0	0	0.0686518	0	0	1	0	0
Q5T1B0	Axonemal dynein light chain domain-containing protein 1	AXDND1	0	0	0	0	0	0	0	0	0	0.340717	0	0	0	0	0	0	0	0	0.0486739	0	0	1
P20160	Azurocidin	AZU1	0	0	0	0	0	0	0	0	0	0	0	0	0.253698	0	0	0	0	0	0.0362425	0	0	1
Q6Y288	Beta-1,3-glucosyltransferase	B3GLCT	0	0	0	0	0	0	0	0	0	0	0.262985	0	0	0	0	0	0	0	0.0375693	0	0	1
O60513	Beta-1,4-galactosyltransferase 4	B4GALT4	0	0	0	0	0	0.161289	0	0	0	0	0	0	0	0	0	0	0	0.0403222	0	0	1	0
Q99933	BAG family molecular chaperone regulator 1	BAG1	0	0	0.417602	0	0	0	0	0	0	0	0	0	0	0	0	0	0.0835205	0	0	1	0	0
Q99728	BRCA1-associated RING domain protein 1	BARD1	0	0	0	0	0	0	0	0	0	0	0	0	0	0	0.307934	0	0	0	0.0439905	0	0	1
Q9UIG0	Tyrosine-protein kinase BAZ1B	BAZ1B	0	0	0	0.272672	0	0	0	0	0	0	0	0	0	0	0	0	0.0545344	0	0	1	0	0
J3KPG5	Bromodomain adjacent to zinc finger domain protein 2A	BAZ2A	0	0	0.417602	0	0	0	0	0	0	0	0	0	0	0	0	0	0.0835205	0	0	1	0	0
Q9UIF8	Bromodomain adjacent to zinc finger domain protein 2B	BAZ2B	0	0	0	0	0	0.161289	0	0	0	0	0	0	0	0	0	0	0	0.0403222	0	0	1	0
Q8ND07	Basal body-orientation factor 1	BBOF1	0	0	0	0	0	0	0	0	0	0	0	0	0	0.350755	0	0	0	0	0.0501079	0	0	1
O75936	Gamma-butyrobetaine dioxygenase	BBOX1	0	0	0	0	0	0	0	0	0	0.340717	0	0	0	0	0	0	0	0	0.0486739	0	0	1
Q6ZW61	Bardet-Biedl syndrome 12 protein	BBS12	0	0	0	0	0	0	0	0.453654	0	0	0	0	0	0	0	0	0	0.113414	0	0	1	0
H0YH31	2-oxoisovalerate dehydrogenase subunit alpha (Fragment)	BCKDHA	0	0.343259	0	0	0	0	0	0	0	0	0	0	0	0	0	0	0.0686518	0	0	1	0	0
Q9BXK5	Bcl-2-like protein 13	BCL2L13	0	0	0.417602	0	0	0	0	0	0	0	0	0	0	0	0	0	0.0835205	0	0	1	0	0
H0YGW0	B-cell CLL/lymphoma 6 member B protein (Fragment)	BCL6B	0	0	0.417602	0	0	0	0	0	0	0	0	0	0	0	0	0	0.0835205	0	0	1	0	0
F8WE18	B-cell CLL/lymphoma 7 protein family member B	BCL7B	0	0	0	0	0	0	0	0	0	0	0	0	0	0.350755	0	0	0	0	0.0501079	0	0	1
Q9BUT1	3-hydroxybutyrate dehydrogenase type 2	BDH2	0	0	0	0	0	0.161289	0	0	0	0	0	0	0	0	0	0	0	0.0403222	0	0	1	0
Q8N7W2	BEN domain-containing protein 7	BEND7	0	0	0	0	0	0	0	0	0	0	0.262985	0	0	0	0	0	0	0	0.0375693	0	0	1
Q8N1M1	Bestrophin-3	BEST3	0	0	0	0	0	0	0.150204	0	0	0	0	0	0	0	0	0	0	0.0375511	0	0	1	0
Q96G01	Protein bicaudal D homolog 1	BICD1	0	0	0	0	0	0	0	0	0	0	0	0	0	0	0	0.358058	0	0	0.0511511	0	0	1
P55957	BH3-interacting domain death agonist	BID	0	0.343259	0	0	0	0	0	0	0	0	0	0	0	0	0	0	0.0686518	0	0	1	0	0
Q96P09	Baculoviral IAP repeat-containing protein 8	BIRC8	0	0	0	0	0	0	0	0	0	0	0.262985	0	0	0	0	0	0	0	0.0375693	0	0	1
P78537	Biogenesis of lysosome-related organelles complex 1 subunit 1	BLOC1S1	0	0	0	0	0	0	0.150204	0	0	0	0	0	0	0	0	0	0	0.0375511	0	0	1	0
Q9H2G9	Golgin-45	BLZF1	0	0	0	0.272672	0	0	0	0	0	0	0	0	0	0	0	0	0.0545344	0	0	1	0	0
Q96MC5	bMERB domain-containing protein 1	BMERB1	0	0	0	0	0	0	0	0	0	0	0	0	0	0	0.307934	0	0	0	0.0439905	0	0	1
P36894	Bone morphogenetic protein receptor type-1A	BMPR1A	0.343328	0	0	0	0	0	0	0	0	0	0	0	0	0	0	0	0.0686657	0	0	1	0	0
Q14692	Ribosome biogenesis protein BMS1 homolog	BMS1	0	0	0	0	0	0	0.150204	0	0	0	0	0	0	0	0	0	0	0.0375511	0	0	1	0
P51813	Cytoplasmic tyrosine-protein kinase BMX	BMX	0	0	0	0	0	0	0.150204	0	0	0	0	0	0	0	0	0	0	0.0375511	0	0	1	0
J3KNN7	BRCA1-associated protein	BRAP	0	0	0	0	0	0	0	0	0	0	0.262985	0	0	0	0	0	0	0	0.0375693	0	0	1
M0QYW0	Bromodomain containing 4, isoform CRA_c	BRD4	0	0	0	0	0	0	0	0	0	0	0	0.250561	0	0	0	0	0	0	0.0357945	0	0	1
Q58F21	Bromodomain testis-specific protein	BRDT	0	0	0	0	0	0	0	0	0	0	0	0	0	0.350755	0	0	0	0	0.0501079	0	0	1
E5RGX1	Transcription factor IIIB 50 kDa subunit	BRF2	0	0	0	0	0	0	0	0	0	0	0	0.250561	0	0	0	0	0	0	0.0357945	0	0	1
O60477	BMP/retinoic acid-inducible neural-specific protein 1	BRINP1	0	0	0	0	0	0	0	0	0	0	0	0	0	0	0	0.358058	0	0	0.0511511	0	0	1
G5E9I4	Breast cancer metastasis suppressor 1, isoform CRA_c	BRMS1	0	0	0.417602	0	0	0	0	0	0	0	0	0	0	0	0	0	0.0835205	0	0	1	0	0
A0A804HKK9	Peregrin	BRPF1	0	0	0	0	0	0	0	0	0	0.340717	0	0	0	0	0	0	0	0	0.0486739	0	0	1
Q9UPA5	Protein bassoon	BSN	0	0	0	0	0	0	0	0	0	0	0	0.250561	0	0	0	0	0	0	0.0357945	0	0	1
A6QL63	Ankyrin repeat and BTB/POZ domain-containing protein BTBD11	BTBD11	0	0	0	0	0	0	0	0	0	0	0	0	0	0	0	0.358058	0	0	0.0511511	0	0	1
Q32M84	BTB/POZ domain-containing protein 16	BTBD16	0	0	0	0	0	0	0	0	0	0.340717	0	0	0	0	0	0	0	0	0.0486739	0	0	1
A0A087WY57	BTB/POZ domain-containing protein 2 (Fragment)	BTBD2	0	0	0	0	0	0	0.150204	0	0	0	0	0	0	0	0	0	0	0.0375511	0	0	1	0
Q5XKL5	BTB/POZ domain-containing protein 8	BTBD8	0	0	0	0	0.425854	0	0	0	0	0	0	0	0	0	0	0	0.0851708	0	0	1	0	0
Q5JY90	Tyrosine-protein kinase	BTK	0	0	0	0	0	0	0.150204	0	0	0	0	0	0	0	0	0	0	0.0375511	0	0	1	0
H0Y503	Basic leucine zipper and W2 domain-containing protein 1 (Fragment)	BZW1	0	0	0	0	0	0	0	0	0	0	0	0.250561	0	0	0	0	0	0	0.0357945	0	0	1
Q9H7T3	Uncharacterized protein C10orf95	C10orf95	0	0	0	0	0	0	0	0	0	0	0	0	0	0	0	0.358058	0	0	0.0511511	0	0	1
Q9H0W9	Ester hydrolase C11orf54	C11orf54	0.686657	0	0	0	0	0	0	0	0	0	0	0	0	0	0	0	0.137331	0	0	1	0	0
F8VV63	Uncharacterized protein C12orf42	C12orf42	0	0	0	0	0.425854	0	0	0	0	0	0	0	0	0	0	0	0.0851708	0	0	1	0	0
J3QS80	Uncharacterized protein C19orf47 (Fragment)	C19orf47	0	0	0	0	0	0	0	0	0	0	0	0.250561	0	0	0	0	0	0	0.0357945	0	0	1
C9J6K1	Putative uncharacterized protein C19orf81	C19orf81	0	0	0	0	0	0	0	0	0	0.340717	0	0	0	0	0	0	0	0	0.0486739	0	0	1
F2Z2X7	Uncharacterized protein C1orf141	C1orf141	0	0	0	0	0.425854	0	0	0	0	0	0	0	0	0	0	0	0.0851708	0	0	1	0	0
A0A7P0Z4H8	UPF0688 protein C1orf174	C1orf174	0	0	0	0	0	0	0	0	0	0	0	0	0	0	0.307934	0	0	0	0.0439905	0	0	1
Q9BXJ2	Complement C1q tumor necrosis factor-related protein 7	C1QTNF7	0	0	0	0	0	0	0	0	0	0	0	0	0	0	0.307934	0	0	0	0.0439905	0	0	1
F5GWL0	Complement C1r subcomponent (Fragment)	C1R	0	0	0	0	0	0.161289	0	0	0	0	0	0	0	0	0	0	0	0.0403222	0	0	1	0
H7BYF8	Uncharacterized protein C21orf62 (Fragment)	C21orf62	0	0	0	0	0	0.161289	0	0	0	0	0	0	0	0	0	0	0	0.0403222	0	0	1	0
C9JG08	Uncharacterized protein C2orf16	C2orf16	0	0	0	0	0	0.161289	0	0	0	0	0	0	0	0	0	0	0	0.0403222	0	0	1	0
A0A1B0GTC6	Uncharacterized protein C3orf85	C3orf85	0	0	0	0	0	0	0	0.907309	0	0	0	0	0	0	0	0	0	0.226827	0	0	1	0
Q49A92	Uncharacterized protein C8orf34	C8orf34	0	0	0	0	0	0	0	0	0	0	0.262985	0	0	0	0	0	0	0	0.0375693	0	0	1
Q96K31	Uncharacterized protein C8orf76	C8orf76	0	0	0	0	0	0	0	0	0	0	0.262985	0	0	0	0	0	0	0	0.0375693	0	0	1
P02748	Complement component C9	C9	0	0	0	0	0	0	0	0	0	0	0	0	0.253698	0	0	0	0	0	0.0362425	0	0	1
Q9NZ63	Telomere length and silencing protein 1 homolog	C9orf78	0	0	0	0	0	0	0	0	0	0	0	0	0.253698	0	0	0	0	0	0.0362425	0	0	1
Q5VU97	VWFA and cache domain-containing protein 1	CACHD1	0	0	0.417602	0	0	0	0	0	0	0	0	0	0	0	0	0	0.0835205	0	0	1	0	0
A0A1B0GU74	Voltage-dependent P/Q-type calcium channel subunit alpha	CACNA1A	0	0	0	0	0	0.161289	0	0	0	0	0	0	0	0	0	0	0	0.0403222	0	0	1	0
A0A494C184	Calcium channel voltage-dependent subunit beta 2	CACNB2	0.343328	0	0	0	0	0	0	0	0	0	0	0	0	0	0	0	0.0686657	0	0	1	0	0
P54284	Voltage-dependent L-type calcium channel subunit beta-3	CACNB3	0	0	0	0	0	0	0	0	0	0	0	0	0	0.350755	0	0	0	0	0.0501079	0	0	1
F8W8P5	Calcium-dependent secretion activator 2	CADPS2	0	0	0	0	0	0	0.150204	0	0	0	0	0	0	0	0	0	0	0.0375511	0	0	1	0
Q9P1Z2	Calcium-binding and coiled-coil domain-containing protein 1	CALCOCO1	0	0	0	0	0	0	0.150204	0	0	0	0	0	0	0	0	0	0	0.0375511	0	0	1	0
Q5JW98	Calcium homeostasis modulator protein 4	CALHM4	0	0	0	0	0	0	0	0	0	0.340717	0	0	0	0	0	0	0	0	0.0486739	0	0	1
O43852	Calumenin	CALU	0	0	0	0.272672	0	0	0	0	0	0	0	0	0	0	0	0	0.0545344	0	0	1	0	0
Q9NYX4	Neuron-specific vesicular protein calcyon	CALY	0	0	0	0	0	0	0	0	0.314823	0	0	0	0	0	0	0	0	0.0787059	0	0	1	0
Q96RR4	Calcium/calmodulin-dependent protein kinase kinase 2	CAMKK2	0	0	0	0	0	0	0	0	0	0	0	0	0	0	0	0.358058	0	0	0.0511511	0	0	1
B7Z385	Adenylyl cyclase-associated protein	CAP2	0.343328	0	0	0	0	0	0	0	0	0	0	0	0	0	0	0	0.0686657	0	0	1	0	0
Q9Y6Q1	Calpain-6	CAPN6	0	0	0	0	0	0	0.150204	0	0	0	0	0	0	0	0	0	0	0.0375511	0	0	1	0
Q9Y6W3	Calpain-7	CAPN7	0	0	0	0	0	0.161289	0	0	0	0	0	0	0	0	0	0	0	0.0403222	0	0	1	0
C9JI92	Calcium-responsive transcription factor	CARF	0	0	0	0	0	0	0	0	0	0.340717	0	0	0	0	0	0	0	0	0.0486739	0	0	1
Q6F5E8	Capping protein, Arp2/3 and myosin-I linker protein 2	CARMIL2	0	0	0	0	0	0	0	0	0	0	0	0	0.253698	0	0	0	0	0	0.0362425	0	0	1
Q16568	Cocaine- and amphetamine-regulated transcript protein	CARTPT	0	0	0	0	0	0	0	0.453654	0	0	0	0	0	0	0	0	0	0.113414	0	0	1	0
Q8WXE0	Caskin-2	CASKIN2	0	0	0	0	0	0	0	0	0	0.340717	0	0	0	0	0	0	0	0	0.0486739	0	0	1
Q5SVL2	Caspase-7 (Fragment)	CASP7	0	0	0	0	0	0	0.150204	0	0	0	0	0	0	0	0	0	0	0.0375511	0	0	1	0
Q14790	Caspase-8	CASP8	0	0	0	0	0	0.161289	0	0	0	0	0	0	0	0	0	0	0	0.0403222	0	0	1	0
Q86V15	Zinc finger protein castor homolog 1	CASZ1	0	0	0	0	0	0	0	0	0	0	0	0.250561	0	0	0	0	0	0	0.0357945	0	0	1
Q96P56	Cation channel sperm-associated protein 2	CATSPER2	0	0	0.417602	0	0	0	0	0	0	0	0	0	0	0	0	0	0.0835205	0	0	1	0	0
O00257	E3 SUMO-protein ligase CBX4	CBX4	0	0	0	0	0	0	0	0.453654	0	0	0	0	0	0	0	0	0	0.113414	0	0	1	0
Q8N163	Cell cycle and apoptosis regulator protein 2	CCAR2	0	0	0	0	0	0	0	0	0	0	0	0	0	0	0.307934	0	0	0	0.0439905	0	0	1
Q68D86	Coiled-coil domain-containing protein 102B	CCDC102B	0	0	0	0	0	0	0	0.453654	0	0	0	0	0	0	0	0	0	0.113414	0	0	1	0
Q8IYK2	Coiled-coil domain-containing protein 105	CCDC105	0	0	0	0	0	0	0.150204	0	0	0	0	0	0	0	0	0	0	0.0375511	0	0	1	0
Q86Z20	Coiled-coil domain-containing protein 125	CCDC125	0	0	0	0	0	0	0	0	0	0.340717	0	0	0	0	0	0	0	0	0.0486739	0	0	1
Q96MF4	Coiled-coil domain-containing protein 140	CCDC140	0	0	0	0	0	0	0	0	0	0	0	0	0	0.350755	0	0	0	0	0.0501079	0	0	1
B8ZZB3	Coiled-coil domain-containing protein 141	CCDC141	0	0	0	0	0.425854	0	0	0	0	0	0	0	0	0	0	0	0.0851708	0	0	1	0	0
Q6PII3	Coiled-coil domain-containing protein 174	CCDC174	0	0	0	0	0	0	0	0	0	0.340717	0	0	0	0	0	0	0	0	0.0486739	0	0	1
J3KP97	Coiled-coil domain-containing protein 18 (Fragment)	CCDC18	0	0	0	0	0	0	0	0.453654	0	0	0	0	0	0	0	0	0	0.113414	0	0	1	0
A0A1B0GVG4	Coiled-coil domain-containing protein 194	CCDC194	0	0	0	0	0	0	0	0	0	0	0.262985	0	0	0	0	0	0	0	0.0375693	0	0	1
A0A590UJL6	Coiled-coil domain-containing protein 30 (Fragment)	CCDC30	0	0.343259	0	0	0	0	0	0	0	0	0	0	0	0	0	0	0.0686518	0	0	1	0	0
Q9UFE4	Coiled-coil domain-containing protein 39	CCDC39	0	0	0	0	0	0	0	0	0	0	0	0	0	0	0.307934	0	0	0	0.0439905	0	0	1
A0A087WYW6	Coiled-coil domain-containing protein 47	CCDC47	0	0	0	0	0	0.161289	0	0	0	0	0	0	0	0	0	0	0	0.0403222	0	0	1	0
Q8NA47	Coiled-coil domain-containing protein 63	CCDC63	0	0	0	0	0	0	0	0	0	0	0.262985	0	0	0	0	0	0	0	0.0375693	0	0	1
Q96AQ1	Coiled-coil domain-containing protein 74A	CCDC74A	0	0	0	0	0.425854	0	0	0	0	0	0	0	0	0	0	0	0.0851708	0	0	1	0	0
O00622	CCN family member 1	CCN1	0	0	0	0.272672	0	0	0	0	0	0	0	0	0	0	0	0	0.0545344	0	0	1	0	0
O95067	G2/mitotic-specific cyclin-B2	CCNB2	0	0	0	0	0	0	0	0.453654	0	0	0	0	0	0	0	0	0	0.113414	0	0	1	0
Q5T2Q4	Cyclin-Y-like protein 2	CCNYL2	0	0	0	0	0	0	0.150204	0	0	0	0	0	0	0	0	0	0	0.0375511	0	0	1	0
Q8TD46	Cell surface glycoprotein CD200 receptor 1	CD200R1	0	0	0	0	0	0	0	0	0	0	0	0	0	0	0.307934	0	0	0	0.0439905	0	0	1
J3KS52	CMRF35-like molecule 1	CD300LF	0	0	0	0	0	0.322578	0	0	0	0	0	0	0	0	0	0	0	0.0806444	0	0	1	0
E7EX47	Glycoprotein IIIb (Fragment)	CD36	0	0	0	0	0	0	0	0	0	0	0	0	0.253698	0	0	0	0	0	0.0362425	0	0	1
P28907	ADP-ribosyl cyclase/cyclic ADP-ribose hydrolase 1	CD38	0	0	0	0	0	0	0	0	0	0	0	0.250561	0	0	0	0	0	0	0.0357945	0	0	1
P04234	T-cell surface glycoprotein CD3 delta chain	CD3D	0	0	0	0	0	0	0.150204	0	0	0	0	0	0	0	0	0	0	0.0375511	0	0	1	0
C9JSP6	Dual-specificity protein phosphatase CDC14A (Fragment)	CDC14A	0	0	0	0.272672	0	0	0	0	0	0	0	0	0	0	0	0	0.0545344	0	0	1	0	0
Q5SRN1	Pre-mRNA-processing factor 17	CDC40	0	0	0	0	0	0	0	0	0	0	0	0	0	0.350755	0	0	0	0	0.0501079	0	0	1
Q9H3Q1	Cdc42 effector protein 4	CDC42EP4	0	0.343259	0	0	0	0	0	0	0	0	0	0	0	0	0	0	0.0686518	0	0	1	0	0
Q9H159	Cadherin-19	CDH19	0	0	0	0	0	0	0.150204	0	0	0	0	0	0	0	0	0	0	0.0375511	0	0	1	0
Q9ULB4	Cadherin-9	CDH9	0	0	0	0	0	0	0.150204	0	0	0	0	0	0	0	0	0	0	0.0375511	0	0	1	0
Q96JP9	Cadherin-related family member 1	CDHR1	0	0	0	0	0	0	0	0	0	0.340717	0	0	0	0	0	0	0	0	0.0486739	0	0	1
A0A2R8YFP9	Cyclin-dependent kinase inhibitor 1C	CDKN1C	0	0	0	0	0	0	0	0.453654	0	0	0	0	0	0	0	0	0	0.113414	0	0	1	0
A0A087WWK3	Cyclin-dependent kinase inhibitor 3	CDKN3	0	0	0	0	0	0.161289	0	0	0	0	0	0	0	0	0	0	0	0.0403222	0	0	1	0
Q92903	Phosphatidate cytidylyltransferase 1	CDS1	0	0	0	0	0	0	0.150204	0	0	0	0	0	0	0	0	0	0	0.0375511	0	0	1	0
A0A6Q8PH38	Centrosomal protein of 104 kDa	CEP104	0	0	0	0	0	0	0	0	0	0.340717	0	0	0	0	0	0	0	0	0.0486739	0	0	1
Q6ZU80	Centrosomal protein of 128 kDa	CEP128	0	0	0	0	0	0	0	0	0	0.340717	0	0	0	0	0	0	0	0	0.0486739	0	0	1
I3L2J8	Centrosomal protein of 131 kDa	CEP131	0	0	0.417602	0	0	0	0	0	0	0	0	0	0	0	0	0	0.0835205	0	0	1	0	0
O94986	Centrosomal protein of 152 kDa	CEP152	0	0	0	0	0	0	0	0	0.629647	0	0	0	0	0	0	0	0	0.157412	0	0	1	0
Q9UPV0	Centrosomal protein of 164 kDa	CEP164	0	0	0	0	0	0.161289	0	0	0	0	0	0	0	0	0	0	0	0.0403222	0	0	1	0
H7C0P0	Centrosome-associated protein CEP250 (Fragment)	CEP250	0	0	0	0	0	0	0	0	0	0	0	0.250561	0	0	0	0	0	0	0.0357945	0	0	1
Q6P2H3	Centrosomal protein of 85 kDa	CEP85	0	0	0	0	0	0	0	0	0.314823	0	0	0	0	0	0	0	0	0.0787059	0	0	1	0
P11597	Cholesteryl ester transfer protein	CETP	0	0	0	0	0	0	0	0	0	0	0	0	0.253698	0	0	0	0	0	0.0362425	0	0	1
Q8TBY9	Cilia- and flagella-associated protein 251	CFAP251	0	0	0	0	0	0	0	0	0	0	0	0	0	0.350755	0	0	0	0	0.0501079	0	0	1
Q96G28	Cilia- and flagella-associated protein 36	CFAP36	0	0	0	0	0	0	0	0	0	0	0	0	0	0.350755	0	0	0	0	0.0501079	0	0	1
A0A182DWE8	Cilia- and flagella-associated protein 47	CFAP47	0	0	0.417602	0	0	0	0	0	0	0	0	0	0	0	0	0	0.0835205	0	0	1	0	0
A0A804HLA9	Cilia- and flagella-associated protein 74	CFAP74	0	0	0	0	0	0	0	0	0	0.340717	0	0	0	0	0	0	0	0	0.0486739	0	0	1
H7C5C8	Cilia- and flagella-associated protein 91 (Fragment)	CFAP91	0	0	0	0	0	0	0	0	0	0	0	0	0	0.350755	0	0	0	0	0.0501079	0	0	1
H0YD79	Cilia and flagella-associated protein 95 (Fragment)	CFAP95	0	0	0	0	0	0	0	0	0	0	0	0.250561	0	0	0	0	0	0	0.0357945	0	0	1
H7C294	DNA helicase (Fragment)	CHD6	0	0	0	0	0.425854	0	0	0	0	0	0	0	0	0	0	0	0.0851708	0	0	1	0	0
B7ZBF7	Serine/threonine-protein kinase Chk2 (Fragment)	CHEK2	0	0.343259	0	0	0	0	0	0	0	0	0	0	0	0	0	0	0.0686518	0	0	1	0	0
P36222	Chitinase-3-like protein 1	CHI3L1	0	0	0	0	0	0	0.150204	0	0	0	0	0	0	0	0	0	0	0.0375511	0	0	1	0
D6REY1	Chitotriosidase-1	CHIT1	0	0	0	0	0	0	0.150204	0	0	0	0	0	0	0	0	0	0	0.0375511	0	0	1	0
Q9H444	Charged multivesicular body protein 4b	CHMP4B	0	0	0	0	0	0	0	0	0	0	0	0	0	0	0	0.358058	0	0	0.0511511	0	0	1
Q9NZZ3	Charged multivesicular body protein 5	CHMP5	0.343328	0	0	0	0	0	0	0	0	0	0	0	0	0	0	0	0.0686657	0	0	1	0	0
A0A0C4DFS2	Chondrolectin	CHODL	0	0	0	0	0	0	0	0.453654	0	0	0	0	0	0	0	0	0	0.113414	0	0	1	0
P20309	Muscarinic acetylcholine receptor M3	CHRM3	0	0	0	0	0	0	0	0	0	0	0	0	0	0	0.307934	0	0	0	0.0439905	0	0	1
P08173	Muscarinic acetylcholine receptor M4	CHRM4	0	0	0	0	0	0.161289	0	0	0	0	0	0	0	0	0	0	0	0.0403222	0	0	1	0
P11230	Acetylcholine receptor subunit beta	CHRNB1	0	0	0	0	0	0	0	0	0	0	0.262985	0	0	0	0	0	0	0	0.0375693	0	0	1
Q05901	Neuronal acetylcholine receptor subunit beta-3	CHRNB3	0	0	0.417602	0	0	0	0	0	0	0	0	0	0	0	0	0	0.0835205	0	0	1	0	0
Q9GZX3	Carbohydrate sulfotransferase 6	CHST6	0	0	0	0	0	0	0	0	0	0	0.262985	0	0	0	0	0	0	0	0.0375693	0	0	1
O75339	Cartilage intermediate layer protein 1	CILP	0	0	0	0	0	0	0	0	0.314823	0	0	0	0	0	0	0	0	0.0787059	0	0	1	0
C9J6W7	Creatine kinase (Fragment)	CKMT1B	0	0	0	0	0	0	0	0.453654	0	0	0	0	0	0	0	0	0	0.113414	0	0	1	0
P33552	Cyclin-dependent kinases regulatory subunit 2	CKS2	0	0	0	0	0	0	0	0	0	0	0	0	0.253698	0	0	0	0	0	0.0362425	0	0	1
E7EW49	CLIP-associating protein 2	CLASP2	0	0	0	0	0	0.161289	0	0	0	0	0	0	0	0	0	0	0	0.0403222	0	0	1	0
Q9UBD9	Cardiotrophin-like cytokine factor 1	CLCF1	0	0	0.417602	0	0	0	0	0	0	0	0	0	0	0	0	0	0.0835205	0	0	1	0	0
I3L470	H(+)/Cl(-) exchange transporter 7 (Fragment)	CLCN7	0	0	0	0	0	0	0	0.453654	0	0	0	0	0	0	0	0	0	0.113414	0	0	1	0
P56856	Claudin-18	CLDN18	0	0	0	0	0	0	0	0.453654	0	0	0	0	0	0	0	0	0	0.113414	0	0	1	0
Q8IUN9	C-type lectin domain family 10 member A	CLEC10A	0	0	0	0	0	0.161289	0	0	0	0	0	0	0	0	0	0	0	0.0403222	0	0	1	0
A8MVL9	C-type lectin domain family 12 member A (Fragment)	CLEC12A	0	0	0	0	0	0	0	0	0	0	0	0	0	0	0	0.358058	0	0	0.0511511	0	0	1
E9PFB4	C-type lectin domain family 1 member A	CLEC1A	0	0	0	0	0	0.161289	0	0	0	0	0	0	0	0	0	0	0	0.0403222	0	0	1	0
Q9H078	Caseinolytic peptidase B protein homolog	CLPB	0	0	0	0	0	0	0	0	0	0	0	0	0	0	0	0.358058	0	0	0.0511511	0	0	1
J3KNW5	Clusterin-associated protein 1	CLUAP1	0	0	0	0	0	0	0	0	0	0	0	0	0	0	0.307934	0	0	0	0.0439905	0	0	1
A0A494C0R8	Clustered mitochondria protein homolog	CLUH	0	0	0	0	0	0	0.150204	0	0	0	0	0	0	0	0	0	0	0.0375511	0	0	1	0
Q8N3K9	Cardiomyopathy-associated protein 5	CMYA5	0	0	0	0	0	0	0	0	0	0	0	0	0	0	0.307934	0	0	0	0.0439905	0	0	1
Q8NE01	Metal transporter CNNM3	CNNM3	0	0	0	0	0	0	0	0	0	0	0	0	0.253698	0	0	0	0	0	0.0362425	0	0	1
A0A2R8Y3T0	Cochlin	COCH	0	0.343259	0	0	0	0	0	0	0	0	0	0	0	0	0	0	0.0686518	0	0	1	0	0
J3KNI1	Component of oligomeric Golgi complex 4	COG4	0	0	0.417602	0	0	0	0	0	0	0	0	0	0	0	0	0	0.0835205	0	0	1	0	0
Q9Y2V7	Conserved oligomeric Golgi complex subunit 6	COG6	0	0	0	0	0	0	0	0	0.314823	0	0	0	0	0	0	0	0	0.0787059	0	0	1	0
H7C3F0	Collagen alpha-1(XVI) chain (Fragment)	COL16A1	0	0	0	0	0	0.161289	0	0	0	0	0	0	0	0	0	0	0	0.0403222	0	0	1	0
Q49AM6	COL4A5 protein	COL4A5	0	0	0	0	0	0	0	0	0	0	0	0.250561	0	0	0	0	0	0	0.0357945	0	0	1
Q14031	Collagen alpha-6(IV) chain	COL4A6	0	0	0	0	0	0	0	0	0	0	0	0	0.253698	0	0	0	0	0	0.0362425	0	0	1
E9PAL5	Collagen alpha-5(VI) chain	COL6A5	0	0	0	0.272672	0	0	0	0	0	0	0	0	0	0	0	0	0.0545344	0	0	1	0	0
Q8NBJ5	Procollagen galactosyltransferase 1	COLGALT1	0	0	0	0	0	0.161289	0	0	0	0	0	0	0	0	0	0	0	0.0403222	0	0	1	0
Q9UBF2	Coatomer subunit gamma-2	COPG2	0	0	0	0	0	0	0	0	0	0	0	0.250561	0	0	0	0	0	0	0.0357945	0	0	1
B8ZZV9	Coenzyme Q-binding protein COQ10 homolog B, mitochondrial	COQ10B	0	0	0	0	0	0	0.150204	0	0	0	0	0	0	0	0	0	0	0.0375511	0	0	1	0
H3BTN8	5-demethoxyubiquinone hydroxylase, mitochondrial (Fragment)	COQ7	0	0	0	0.272672	0	0	0	0	0	0	0	0	0	0	0	0	0.0545344	0	0	1	0	0
Q9Y5Q5	Atrial natriuretic peptide-converting enzyme	CORIN	0	0	0.417602	0	0	0	0	0	0	0	0	0	0	0	0	0	0.0835205	0	0	1	0	0
B4E3S0	Coronin	CORO1C	0	0	0	0	0	0	0	0	0	0	0	0.250561	0	0	0	0	0	0	0.0357945	0	0	1
A0A0A6YYL4	Coronin	CORO7-PAM16	0.343328	0	0	0	0	0	0	0	0	0	0	0	0	0	0	0	0.0686657	0	0	1	0	0
H3BT58	Coactosin-like protein	COTL1	0	0	0	0.272672	0	0	0	0	0	0	0	0	0	0	0	0	0.0545344	0	0	1	0	0
Q7KZN9	Cytochrome c oxidase assembly protein COX15 homolog	COX15	0	0	0	0	0	0	0	0	0	0	0	0	0.253698	0	0	0	0	0	0.0362425	0	0	1
P16870	Carboxypeptidase E	CPE	0.343328	0	0	0	0	0	0	0	0	0	0	0	0	0	0	0	0.0686657	0	0	1	0	0
A0A024R214	Cytoplasmic polyadenylation element binding protein 1, isoform CRA_c	CPEB1	0	0.343259	0	0	0	0	0	0	0	0	0	0	0	0	0	0	0.0686518	0	0	1	0	0
E7ENH5	Copine-1	CPNE1	0	0	0	0	0	0	0	0	0	0	0	0.250561	0	0	0	0	0	0	0.0357945	0	0	1
A0A0J9YWU8	Copine-5 (Fragment)	CPNE5	0	0	0	0	0	0	0	0	0	0	0	0	0	0.350755	0	0	0	0	0.0501079	0	0	1
Q5SR44	Complement receptor type 1	CR1	0	0	0	0	0	0	0	0	0	0	0	0	0.253698	0	0	0	0	0	0.0362425	0	0	1
Q96RY5	Protein cramped-like	CRAMP1	0	0	0	0	0	0	0.150204	0	0	0	0	0	0	0	0	0	0	0.0375511	0	0	1	0
F5H0L2	Protein crumbs homolog 1	CRB1	0	0	0	0	0	0.161289	0	0	0	0	0	0	0	0	0	0	0	0.0403222	0	0	1	0
Q9UGL9	Cysteine-rich C-terminal protein 1	CRCT1	0	0	0	0	0	0.161289	0	0	0	0	0	0	0	0	0	0	0	0.0403222	0	0	1	0
Q9HC73	Cytokine receptor-like factor 2	CRLF2	0	0	0	0	0	0	0	0	0.314823	0	0	0	0	0	0	0	0	0.0787059	0	0	1	0
H7BZ55	Ciliary rootlet coiled-coil protein 2	CROCC2	0	0	0	0	0	0.161289	0	0	0	0	0	0	0	0	0	0	0	0.0403222	0	0	1	0
P07316	Gamma-crystallin B	CRYGB	0	0	0	0	0	0	0	0	0	0	0	0	0.253698	0	0	0	0	0	0.0362425	0	0	1
P07315	Gamma-crystallin C	CRYGC	0	0	0	0	0	0	0.150204	0	0	0	0	0	0	0	0	0	0	0.0375511	0	0	1	0
Q08257	Quinone oxidoreductase	CRYZ	0	0	0	0	0	0	0	0	0	0	0	0	0.253698	0	0	0	0	0	0.0362425	0	0	1
H0YAL5	Receptor protein-tyrosine kinase (Fragment)	CSF1R	0	0	0	0	0	0	0	0	0	0.681435	0	0	0	0	0	0	0	0	0.0973478	0	0	1
Q7Z408	CUB and sushi domain-containing protein 2	CSMD2	0	0	0	0	0	0.161289	0	0	0	0	0	0	0	0	0	0	0	0.0403222	0	0	1	0
A0A590UK94	Casein kinase I isoform alpha (Fragment)	CSNK1A1	0	0	0	0	0.425854	0	0	0	0	0	0	0	0	0	0	0	0.0851708	0	0	1	0	0
F8VW96	Cysteine and glycine-rich protein 2	CSRP2	0	0	0	0	0	0.161289	0	0	0	0	0	0	0	0	0	0	0	0.0403222	0	0	1	0
O60676	Cystatin-8	CST8	0	0	0	0	0	0	0	0	0	0	0	0	0.253698	0	0	0	0	0	0.0362425	0	0	1
A0A5F9ZHA4	cTAGE family member 4	CTAGE4	0	0	0	0	0	0	0.150204	0	0	0	0	0	0	0	0	0	0	0.0375511	0	0	1	0
O43310	CBP80/20-dependent translation initiation factor	CTIF	0	0	0	0	0	0	0	0.453654	0	0	0	0	0	0	0	0	0	0.113414	0	0	1	0
A0A7I2V617	Cathepsin K	CTSK	0	0	0	0	0	0	0	0	0	0	0	0.250561	0	0	0	0	0	0	0.0357945	0	0	1
Q9P2B4	CTTNBP2 N-terminal-like protein	CTTNBP2NL	0	0	0	0	0	0	0	0.453654	0	0	0	0	0	0	0	0	0	0.113414	0	0	1	0
A0A590UJ50	Cullin-1	CUL1	0.343328	0	0	0	0	0	0	0	0	0	0	0	0	0	0	0	0.0686657	0	0	1	0	0
A0A7P0T9L3	Cullin-4B	CUL4B	0	0	0	0	0	0	0	0	0	0	0	0	0	0	0	0.358058	0	0	0.0511511	0	0	1
H0YCA0	Cullin-5 (Fragment)	CUL5	0	0	0.417602	0	0	0	0	0	0	0	0	0	0	0	0	0	0.0835205	0	0	1	0	0
Q86UP6	CUB and zona pellucida-like domain-containing protein 1	CUZD1	0	0	0	0	0	0	0.150204	0	0	0	0	0	0	0	0	0	0	0.0375511	0	0	1	0
P09341	Growth-regulated alpha protein	CXCL1	0	0	0	0	0	0	0	0.907309	0	0	0	0	0	0	0	0	0	0.226827	0	0	1	0
Q07325	C-X-C motif chemokine 9	CXCL9	0	0	0	0	0	0.161289	0	0	0	0	0	0	0	0	0	0	0	0.0403222	0	0	1	0
Q8TB03	Uncharacterized protein CXorf38	CXorf38	0	0	0	0	0	0	0	0.453654	0	0	0	0	0	0	0	0	0	0.113414	0	0	1	0
K7EMC7	Cytoglobin	CYGB	0	0.343259	0	0	0	0	0	0	0	0	0	0	0	0	0	0	0.0686518	0	0	1	0	0
P11511	Aromatase	CYP19A1	0	0	0	0	0	0	0.150204	0	0	0	0	0	0	0	0	0	0	0.0375511	0	0	1	0
Q16678	Cytochrome P450 1B1	CYP1B1	0	0	0	0	0	0	0.150204	0	0	0	0	0	0	0	0	0	0	0.0375511	0	0	1	0
O43174	Cytochrome P450 26A1	CYP26A1	0	0	0	0	0	0	0	0	0	0	0	0	0.253698	0	0	0	0	0	0.0362425	0	0	1
C9JBD2	Cytochrome P450 3A4 (Fragment)	CYP3A4	0	0	0	0	0	0	0	0	0	0	0	0.501123	0	0	0	0	0	0	0.071589	0	0	1
B8A4K4	Cysteine-rich tail protein 1	CYSRT1	0	0	0	0	0	0	0	0	0	0	0	0	0.253698	0	0	0	0	0	0.0362425	0	0	1
A0A0J9YYF7	Disheveled-associated activator of morphogenesis 2	DAAM2	0	0	0	0	0	0.161289	0	0	0	0	0	0	0	0	0	0	0	0.0403222	0	0	1	0
F8WCQ3	Death-associated protein kinase 1	DAPK1	0	0	0	0	0	0	0	0.453654	0	0	0	0	0	0	0	0	0	0.113414	0	0	1	0
Q9UER7	Death domain-associated protein 6	DAXX	0	0	0	0	0	0	0	0	0	0.340717	0	0	0	0	0	0	0	0	0.0486739	0	0	1
X6RL26	DDB1- and CUL4-associated factor 12 (Fragment)	DCAF12	0	0	0	0	0	0	0	0	0	0.340717	0	0	0	0	0	0	0	0	0.0486739	0	0	1
Q66K64	DDB1- and CUL4-associated factor 15	DCAF15	0	0	0	0	0	0	0.150204	0	0	0	0	0	0	0	0	0	0	0.0375511	0	0	1	0
Q96JK2	DDB1- and CUL4-associated factor 5	DCAF5	0	0	0	0	0	0	0	0	0	0	0	0	0.253698	0	0	0	0	0	0.0362425	0	0	1
A0A804HJA9	Doublecortin domain-containing protein 1	DCDC1	0	0.343259	0	0	0	0	0	0	0	0	0	0	0	0	0	0	0.0686518	0	0	1	0	0
H0YIH3	Decorin (Fragment)	DCN	0	0	0	0	0	0	0	0.453654	0	0	0	0	0	0	0	0	0	0.113414	0	0	1	0
E5RGW9	Dynactin subunit 6	DCTN6	0	0	0	0	0	0	0.150204	0	0	0	0	0	0	0	0	0	0	0.0375511	0	0	1	0
P39656	Dolichyl-diphosphooligosaccharide--protein glycosyltransferase 48 kDa subunit	DDOST	0	0	0	0	0	0	0	0	0	0	0	0	0.253698	0	0	0	0	0	0.0362425	0	0	1
Q13206	Probable ATP-dependent RNA helicase DDX10	DDX10	0	0	0	0	0	0	0	0.453654	0	0	0	0	0	0	0	0	0	0.113414	0	0	1	0
Q9NVP1	ATP-dependent RNA helicase DDX18	DDX18	0	0	0	0	0.425854	0	0	0	0	0	0	0	0	0	0	0	0.0851708	0	0	1	0	0
Q9UJV9	Probable ATP-dependent RNA helicase DDX41	DDX41	0	0	0	0	0	0	0	0	0	0	0.262985	0	0	0	0	0	0	0	0.0375693	0	0	1
A0A0C4DG89	RNA helicase	DDX46	0	0	0	0	0.425854	0	0	0	0	0	0	0	0	0	0	0	0.0851708	0	0	1	0	0
Q9H0S4	Probable ATP-dependent RNA helicase DDX47	DDX47	0	0	0	0	0	0.161289	0	0	0	0	0	0	0	0	0	0	0	0.0403222	0	0	1	0
A0A7P0T9I8	Antiviral innate immune response receptor RIG-I	DDX58	0	0	0	0	0	0	0.150204	0	0	0	0	0	0	0	0	0	0	0.0375511	0	0	1	0
A0A7P0TAZ7	Probable ATP-dependent RNA helicase DDX60	DDX60	0	0	0	0.272672	0	0	0	0	0	0	0	0	0	0	0	0	0.0545344	0	0	1	0	0
H0YAW3	2,4-dienoyl-CoA reductase [(3E)-enoyl-CoA-producing], mitochondrial (Fragment)	DECR1	0	0	0	0	0	0	0.150204	0	0	0	0	0	0	0	0	0	0	0.0375511	0	0	1	0
Q30KR1	Putative beta-defensin 109B	DEFB109B	0	0.343259	0	0	0	0	0	0	0	0	0	0	0	0	0	0	0.0686518	0	0	1	0	0
Q8N690	Beta-defensin 119	DEFB119	0	0	0	0	0	0	0.150204	0	0	0	0	0	0	0	0	0	0	0.0375511	0	0	1	0
Q5VZ89	DENN domain-containing protein 4C	DENND4C	0	0	0	0	0	0	0	0.453654	0	0	0	0	0	0	0	0	0	0.113414	0	0	1	0
G3V1S3	DENN domain-containing protein 5B	DENND5B	0	0	0	0	0	0	0.150204	0	0	0	0	0	0	0	0	0	0	0.0375511	0	0	1	0
Q8TB45	DEP domain-containing mTOR-interacting protein	DEPTOR	0	0	0	0.272672	0	0	0	0	0	0	0	0	0	0	0	0	0.0545344	0	0	1	0	0
I3L0R8	Derlin (Fragment)	DERL2	0	0	0	0	0	0	0	0	0	0	0	0	0.253698	0	0	0	0	0	0.0362425	0	0	1
A0A087WVI3	Coiled-coil domain-containing protein 67	DEUP1	0.343328	0	0	0	0	0	0	0	0	0	0	0	0	0	0	0	0.0686657	0	0	1	0	0
A0A0A0MTI1	Delta(24)-sterol reductase	DHCR24	0	0	0	0	0	0.161289	0	0	0	0	0	0	0	0	0	0	0	0.0403222	0	0	1	0
H0YCS7	7-dehydrocholesterol reductase (Fragment)	DHCR7	0	0	0	0	0	0.161289	0	0	0	0	0	0	0	0	0	0	0	0.0403222	0	0	1	0
Q9Y394	Dehydrogenase/reductase SDR family member 7	DHRS7	0	0	0	0	0	0	0	0	0	0	0.262985	0	0	0	0	0	0	0	0.0375693	0	0	1
H7BXY3	RNA helicase	DHX30	0	0	0	0	0	0	0	0	0	0	0	0	0.253698	0	0	0	0	0	0.0362425	0	0	1
Q9H6R0	ATP-dependent RNA helicase DHX33	DHX33	0	0	0	0	0	0	0	0	0	0	0.262985	0	0	0	0	0	0	0	0.0375693	0	0	1
Q92620	Pre-mRNA-splicing factor ATP-dependent RNA helicase PRP16	DHX38	0	0	0	0	0	0	0	0	0	0	0	0	0	0.350755	0	0	0	0	0.0501079	0	0	1
F5H658	RNA helicase	DHX8	0	0	0	0	0	0.161289	0	0	0	0	0	0	0	0	0	0	0	0.0403222	0	0	1	0
A0A6Q8PHG6	Endoribonuclease Dicer (Fragment)	DICER1	0	0	0	0	0	0	0.150204	0	0	0	0	0	0	0	0	0	0	0.0375511	0	0	1	0
A7MBM2	Protein dispatched homolog 2	DISP2	0	0	0	0.272672	0	0	0	0	0	0	0	0	0	0	0	0	0.0545344	0	0	1	0	0
B5MCC5	Disks large homolog 2	DLG2	0	0	0	0	0	0	0	0	0	0	0	0	0.253698	0	0	0	0	0	0.0362425	0	0	1
Q5JUW8	Discs, large homolog 3 (Neuroendocrine-dlg, Drosophila), isoform CRA_b	DLG3	0	0	0	0	0	0.161289	0	0	0	0	0	0	0	0	0	0	0	0.0403222	0	0	1	0
Q8TDM6	Disks large homolog 5	DLG5	0	0	0	0	0	0	0	0	0	0	0	0	0	0.350755	0	0	0	0	0.0501079	0	0	1
Q9NYJ7	Delta-like protein 3	DLL3	0.343328	0	0	0	0	0	0	0	0	0	0	0	0	0	0	0	0.0686657	0	0	1	0	0
A0A5H1ZRP8	Dystrophin	DMD	0	0	0	0	0	0	0	0	0	0.340717	0	0	0	0	0	0	0	0	0.0486739	0	0	1
Q9Y5R6	Doublesex- and mab-3-related transcription factor 1	DMRT1	0	0	0	0	0	0	0	0	0	0	0	0.250561	0	0	0	0	0	0	0.0357945	0	0	1
Q9NQL9	Doublesex- and mab-3-related transcription factor 3	DMRT3	0	0	0	0	0	0.161289	0	0	0	0	0	0	0	0	0	0	0	0.0403222	0	0	1	0
Q9NVR5	Protein kintoun	DNAAF2	0	0	0	0	0	0	0	0	0	0	0	0	0.253698	0	0	0	0	0	0.0362425	0	0	1
Q5TEA3	Dynein axonemal assembly factor 9	DNAAF9	0	0	0	0	0	0	0	0.453654	0	0	0	0	0	0	0	0	0	0.113414	0	0	1	0
A0A087WYC6	Dynein axonemal heavy chain 11	DNAH11	0.343328	0	0	0	0	0	0	0	0	0	0	0	0	0	0	0	0.0686657	0	0	1	0	0
J3QTM1	Dynein heavy chain 12, axonemal	DNAH12	0	0	0.417602	0	0	0	0	0	0	0	0	0	0	0	0	0	0.0835205	0	0	1	0	0
Q9C0G6	Dynein axonemal heavy chain 6	DNAH6	0	0	0	0	0	0	0	0	0	0	0	0.250561	0	0	0	0	0	0	0.0357945	0	0	1
Q5TH61	DnaJ homolog subfamily C member 11 (Fragment)	DNAJC11	0	0	0	0	0	0	0.150204	0	0	0	0	0	0	0	0	0	0	0.0375511	0	0	1	0
A0A024R161	Guanine nucleotide-binding protein subunit gamma	DNAJC25-GNG10	0	0	0	0.272672	0	0	0	0	0	0	0	0	0	0	0	0	0.0545344	0	0	1	0	0
Q8N7S2	DnaJ homolog subfamily C member 5G	DNAJC5G	0	0	0	0.272672	0	0	0	0	0	0	0	0	0	0	0	0	0.0545344	0	0	1	0	0
A0A6I8PU73	DnaJ homolog subfamily C member 7	DNAJC7	0.343328	0	0	0	0	0	0	0	0	0	0	0	0	0	0	0	0.0686657	0	0	1	0	0
Q96M86	Dynein heavy chain domain-containing protein 1	DNHD1	0	0	0	0	0	0	0.150204	0	0	0	0	0	0	0	0	0	0	0.0375511	0	0	1	0
O00429	Dynamin-1-like protein	DNM1L	0	0	0	0	0.425854	0	0	0	0	0	0	0	0	0	0	0	0.0851708	0	0	1	0	0
Q6XZF7	Dynamin-binding protein	DNMBP	0	0	0	0	0	0	0	0	0.314823	0	0	0	0	0	0	0	0	0.0787059	0	0	1	0
Q9UBC3	DNA (cytosine-5)-methyltransferase 3B	DNMT3B	0	0	0.417602	0	0	0	0	0	0	0	0	0	0	0	0	0	0.0835205	0	0	1	0	0
Q5QJE6	Deoxynucleotidyltransferase terminal-interacting protein 2	DNTTIP2	0	0	0	0	0	0	0	0	0	0	0	0	0	0	0	0.358058	0	0	0.0511511	0	0	1
Q9H7D0	Dedicator of cytokinesis protein 5	DOCK5	0	0	0	0	0	0	0	0	0	0	0.262985	0	0	0	0	0	0	0	0.0375693	0	0	1
Q5TA12	Protein dopey-1	DOP1A	0	0	0	0	0	0	0	0	0	0	0	0	0	0	0.307934	0	0	0	0.0439905	0	0	1
Q9Y3R5	Protein dopey-2	DOP1B	0	0	0	0	0	0	0	0	0	0	0	0	0	0	0	0.358058	0	0	0.0511511	0	0	1
Q9BTV6	Diphthine methyltransferase	DPH7	0.343328	0	0	0	0	0	0	0	0	0	0	0	0	0	0	0	0.0686657	0	0	1	0	0
Q5T9C7	Dolichol phosphate-mannose biosynthesis regulatory protein	DPM2	0	0	0	0	0	0.161289	0	0	0	0	0	0	0	0	0	0	0	0.0403222	0	0	1	0
H7C1I8	Probable C-mannosyltransferase DPY19L1 (Fragment)	DPY19L1	0	0	0	0	0	0	0	0	0.314823	0	0	0	0	0	0	0	0	0.0787059	0	0	1	0
Q7Z388	Probable C-mannosyltransferase DPY19L4	DPY19L4	0.343328	0	0	0	0	0	0	0	0	0	0	0	0	0	0	0	0.0686657	0	0	1	0	0
J3QR90	Dynein regulatory complex subunit 3 (Fragment)	DRC3	0	0	0.417602	0	0	0	0	0	0	0	0	0	0	0	0	0	0.0835205	0	0	1	0	0
J3QRL9	Desmocollin-3 (Fragment)	DSC3	0	0	0	0	0	0	0	0.453654	0	0	0	0	0	0	0	0	0	0.113414	0	0	1	0
Q8IZU8	Dermatan-sulfate epimerase-like protein	DSEL	0	0	0	0.272672	0	0	0	0	0	0	0	0	0	0	0	0	0.0545344	0	0	1	0	0
A0A804HJ09	Desmoglein-2 (Fragment)	DSG2	0	0	0	0	0	0.161289	0	0	0	0	0	0	0	0	0	0	0	0.0403222	0	0	1	0
Q6ZMT9	Death domain-containing protein 1	DTHD1	0	0.343259	0	0	0	0	0	0	0	0	0	0	0	0	0	0	0.0686518	0	0	1	0	0
I3L2N2	Segment polarity protein dishevelled homolog DVL-2	DVL2	0.343328	0	0	0	0	0	0	0	0	0	0	0	0	0	0	0	0.0686657	0	0	1	0	0
A0A7P0T9F1	Cytoplasmic dynein 1 heavy chain 1	DYNC1H1	0	0	0	0	0.425854	0	0	0	0	0	0	0	0	0	0	0	0.0851708	0	0	1	0	0
F8VRV5	Dynein light chain	DYNLL1	0	0	0	0	0	0	0	0	0	0	0	0	0	0	0	0.358058	0	0	0.0511511	0	0	1
O43781	Dual specificity tyrosine-phosphorylation-regulated kinase 3	DYRK3	0	0	0	0	0	0	0	0.453654	0	0	0	0	0	0	0	0	0	0.113414	0	0	1	0
A2CJ06	Dystrotelin	DYTN	0	0	0	0	0	0	0	0	0.314823	0	0	0	0	0	0	0	0	0.0787059	0	0	1	0
P42892	Endothelin-converting enzyme 1	ECE1	0.343328	0	0	0	0	0	0	0	0	0	0	0	0	0	0	0	0.0686657	0	0	1	0	0
J3KN16	Proteasome adapter and scaffold protein ECM29	ECPAS	0	0	0	0	0	0	0	0	0	0.340717	0	0	0	0	0	0	0	0	0.0486739	0	0	1
P25101	Endothelin-1 receptor	EDNRA	0	0	0	0.545344	0	0	0	0	0	0	0	0	0	0	0	0	0.109069	0	0	1	0	0
Q15075	Early endosome antigen 1	EEA1	0.343328	0	0	0	0	0	0	0	0	0	0	0	0	0	0	0	0.0686657	0	0	1	0	0
O75530	Polycomb protein EED	EED	0	0	0	0.272672	0	0	0	0	0	0	0	0	0	0	0	0	0.0545344	0	0	1	0	0
Q658K8	Putative elongation factor 1-delta-like protein	EEF1DP3	0	0	0	0	0	0.161289	0	0	0	0	0	0	0	0	0	0	0	0.0403222	0	0	1	0
P26641	Elongation factor 1-gamma	EEF1G	0	0	0	0	0	0	0	0	0	0.340717	0	0	0	0	0	0	0	0	0.0486739	0	0	1
A0A6I8PU78	EF-hand calcium-binding domain-containing protein 14	EFCAB14	0	0	0	0	0	0	0	0	0	0	0	0	0	0	0.307934	0	0	0	0.0439905	0	0	1
Q5THR3	EF-hand calcium-binding domain-containing protein 6	EFCAB6	0	0	0	0	0	0	0.150204	0	0	0	0	0	0	0	0	0	0	0.0375511	0	0	1	0
H7C0U4	EF-hand domain-containing family member B (Fragment)	EFHB	0	0	0	0	0	0	0	0	0	0	0	0	0.253698	0	0	0	0	0	0.0362425	0	0	1
D6RDV5	Ephrin-A5	EFNA5	0	0	0	0	0	0	0	0	0	0	0	0	0	0	0.307934	0	0	0	0.0439905	0	0	1
Q8IUX8	Epidermal growth factor-like protein 6	EGFL6	0	0	0	0	0	0	0.150204	0	0	0	0	0	0	0	0	0	0	0.0375511	0	0	1	0
Q96KS0	Prolyl hydroxylase EGLN2	EGLN2	0	0	0	0	0	0	0	0	0	0	0	0	0.253698	0	0	0	0	0	0.0362425	0	0	1
C9JIJ3	EH domain-containing protein 1 (Fragment)	EHD1	0.343328	0	0	0	0	0	0	0	0	0	0	0	0	0	0	0	0.0686657	0	0	1	0	0
A2ABF8	Histone-lysine N-methyltransferase EHMT2	EHMT2	0	0	0	0.272672	0	0	0	0	0	0	0	0	0	0	0	0	0.0545344	0	0	1	0	0
Q9BQI3	Eukaryotic translation initiation factor 2-alpha kinase 1	EIF2AK1	0	0	0	0	0	0.161289	0	0	0	0	0	0	0	0	0	0	0	0.0403222	0	0	1	0
A0A3B3ITG6	Translation initiation factor eIF-2B subunit epsilon (Fragment)	EIF2B5	0	0	0	0	0	0	0	0	0	0	0	0	0.253698	0	0	0	0	0	0.0362425	0	0	1
P55199	RNA polymerase II elongation factor ELL	ELL	0	0.343259	0	0	0	0	0	0	0	0	0	0	0	0	0	0	0.0686518	0	0	1	0	0
H7C0N5	Engulfment and cell motility protein 1 (Fragment)	ELMO1	0	0	0	0	0	0.161289	0	0	0	0	0	0	0	0	0	0	0	0.0403222	0	0	1	0
Q6IA86	Elongator complex protein 2	ELP2	0	0	0	0	0	0	0.150204	0	0	0	0	0	0	0	0	0	0	0.0375511	0	0	1	0
M0R006	Epididymal sperm-binding protein 1 (Fragment)	ELSPBP1	0	0	0	0	0	0	0.150204	0	0	0	0	0	0	0	0	0	0	0.0375511	0	0	1	0
H0YDX2	ER membrane protein complex subunit 7 (Fragment)	EMC7	0	0	0	0	0	0	0.150204	0	0	0	0	0	0	0	0	0	0	0.0375511	0	0	1	0
Q9NT22	EMILIN-3	EMILIN3	0	0	0	0	0	0	0	0	0.314823	0	0	0	0	0	0	0	0	0.0787059	0	0	1	0
Q8NFI3	Cytosolic endo-beta-N-acetylglucosaminidase	ENGASE	0	0.343259	0	0	0	0	0	0	0	0	0	0	0	0	0	0	0.0686518	0	0	1	0	0
I3L3G5	Ectonucleotide pyrophosphatase/phosphodiesterase family member 7 (Fragment)	ENPP7	0	0	0	0	0	0	0	0.453654	0	0	0	0	0	0	0	0	0	0.113414	0	0	1	0
Q9NQZ7	Ectonucleoside triphosphate diphosphohydrolase 7	ENTPD7	0	0	0	0	0	0	0.150204	0	0	0	0	0	0	0	0	0	0	0.0375511	0	0	1	0
Q99814	Endothelial PAS domain-containing protein 1	EPAS1	0	0	0	0	0	0	0	0	0	0	0.262985	0	0	0	0	0	0	0	0.0375693	0	0	1
J3KQG3	EPH receptor A10, isoform CRA_b	EPHA10	0	0	0	0	0	0	0	0	0.314823	0	0	0	0	0	0	0	0	0.0787059	0	0	1	0
F8W9W0	Receptor protein-tyrosine kinase	EPHA5	0	0.343259	0	0	0	0	0	0	0	0	0	0	0	0	0	0	0.0686518	0	0	1	0	0
Q15375	Ephrin type-A receptor 7	EPHA7	0	0	0	0	0	0	0	0	0	0	0	0	0	0	0	0.358058	0	0	0.0511511	0	0	1
P07099	Epoxide hydrolase 1	EPHX1	0	0	0	0	0	0.161289	0	0	0	0	0	0	0	0	0	0	0	0.0403222	0	0	1	0
P07814	Bifunctional glutamate/proline--tRNA ligase	EPRS1	0	0	0	0	0	0	0	0	0	0	0	0.250561	0	0	0	0	0	0	0.0357945	0	0	1
B4DGQ7	Receptor protein-tyrosine kinase	ERBB3	0	0	0	0	0	0	0	0	0	0	0	0.250561	0	0	0	0	0	0	0.0357945	0	0	1
P19447	General transcription and DNA repair factor IIH helicase subunit XPB	ERCC3	0	0	0	0	0	0.161289	0	0	0	0	0	0	0	0	0	0	0	0.0403222	0	0	1	0
A0A804HKF9	DNA repair endonuclease XPF	ERCC4	0	0	0	0	0	0	0	0	0	0	0	0	0.253698	0	0	0	0	0	0.0362425	0	0	1
A0A6Q8PH55	DNA excision repair protein ERCC-8	ERCC8	0	0	0	0	0.425854	0	0	0	0	0	0	0	0	0	0	0	0.0851708	0	0	1	0	0
A8K979	ERI1 exoribonuclease 2	ERI2	0	0	0	0	0	0	0.150204	0	0	0	0	0	0	0	0	0	0	0.0375511	0	0	1	0
Q6P6B1	Glutamate-rich protein 5	ERICH5	0	0	0	0.272672	0	0	0	0	0	0	0	0	0	0	0	0	0.0545344	0	0	1	0	0
Q9BXR3	Endogenous retrovirus group K member 6 Pol protein	ERVK-6	0	0	0	0	0	0	0	0.453654	0	0	0	0	0	0	0	0	0	0.113414	0	0	1	0
Q9BSJ8	Extended synaptotagmin-1	ESYT1	0	0	0	0	0	0	0	0	0	0	0	0	0	0	0	0.358058	0	0	0.0511511	0	0	1
A0A804HJK8	Electron transfer flavoprotein-ubiquinone oxidoreductase	ETFDH	0	0	0	0	0	0	0	0	0	0	0	0	0.253698	0	0	0	0	0	0.0362425	0	0	1
Q9Y603	Transcription factor ETV7	ETV7	0	0	0	0	0	0	0.150204	0	0	0	0	0	0	0	0	0	0	0.0375511	0	0	1	0
E7EW84	Exocyst complex component	EXOC6	0.343328	0	0	0	0	0	0	0	0	0	0	0	0	0	0	0	0.0686657	0	0	1	0	0
F8WC11	Nuclease EXOG, mitochondrial	EXOG	0	0	0	0	0	0.161289	0	0	0	0	0	0	0	0	0	0	0	0.0403222	0	0	1	0
Q16394	Exostosin-1	EXT1	0	0	0	0.272672	0	0	0	0	0	0	0	0	0	0	0	0	0.0545344	0	0	1	0	0
Q9Y624	Junctional adhesion molecule A	F11R	0	0	0	0	0	0	0	0	0	0	0	0	0	0	0.307934	0	0	0	0.0439905	0	0	1
O00254	Proteinase-activated receptor 3	F2RL2	0	0	0	0	0	0	0.150204	0	0	0	0	0	0	0	0	0	0	0.0375511	0	0	1	0
Q9NYF5	Protein FAM13B	FAM13B	0	0	0	0	0	0	0	0	0	0	0.262985	0	0	0	0	0	0	0	0.0375693	0	0	1
P0CG42	Putative protein FAM157B	FAM157B	0	0	0	0	0	0	0	0	0	0	0	0	0	0	0	0.358058	0	0	0.0511511	0	0	1
Q96MY7	Protein FAM161B	FAM161B	0	0	0	0	0	0	0	0	0	0	0	0.250561	0	0	0	0	0	0	0.0357945	0	0	1
E9PBM2	Cotranscriptional regulator FAM172A	FAM172A	0	0.343259	0	0	0	0	0	0	0	0	0	0	0	0	0	0	0.0686518	0	0	1	0	0
Q3ZCQ3	Membrane protein FAM174B	FAM174B	0.343328	0	0	0	0	0	0	0	0	0	0	0	0	0	0	0	0.0686657	0	0	1	0	0
A6NE01	Protein FAM186A	FAM186A	0	0	0	0	0	0	0	0	0	0	0.262985	0	0	0	0	0	0	0	0.0375693	0	0	1
D6RFZ4	Protein FAM193A	FAM193A	0	0	0	0	0	0	0	0	0.314823	0	0	0	0	0	0	0	0	0.0787059	0	0	1	0
Q8TCP9	Protein FAM200A	FAM200A	0	0	0	0	0	0	0.150204	0	0	0	0	0	0	0	0	0	0	0.0375511	0	0	1	0
Q96M60	Protein FAM227B	FAM227B	0	0	0	0	0	0	0	0	0	0	0	0	0	0	0	0.358058	0	0	0.0511511	0	0	1
Q8NEG0	Protein FAM71C	FAM71C	0	0	0	0	0	0	0	0	0.314823	0	0	0	0	0	0	0	0	0.0787059	0	0	1	0
Q8TBF8	Protein FAM81A	FAM81A	0	0	0	0	0	0	0	0	0.314823	0	0	0	0	0	0	0	0	0.0787059	0	0	1	0
Q96LP2	Protein FAM81B	FAM81B	0	0	0	0	0	0.161289	0	0	0	0	0	0	0	0	0	0	0	0.0403222	0	0	1	0
Q9BQN1	Protein FAM83C	FAM83C	0	0	0	0	0	0	0	0	0	0.340717	0	0	0	0	0	0	0	0	0.0486739	0	0	1
H0YJS3	Fanconi anemia group M protein (Fragment)	FANCM	0	0	0	0	0	0	0	0	0.314823	0	0	0	0	0	0	0	0	0.0787059	0	0	1	0
Q9NYY8	FAST kinase domain-containing protein 2, mitochondrial	FASTKD2	0	0	0	0	0	0.322578	0	0	0	0	0	0	0	0	0	0	0	0.0806444	0	0	1	0
Q7L8L6	FAST kinase domain-containing protein 5, mitochondrial	FASTKD5	0	0	0	0	0	0	0	0	0.314823	0	0	0	0	0	0	0	0	0.0787059	0	0	1	0
Q9NYQ8	Protocadherin Fat 2	FAT2	0	0.343259	0	0	0	0	0	0	0	0	0	0	0	0	0	0	0.0686518	0	0	1	0	0
A6NDN8	Putative ubiquitin-like protein FUBI-like protein ENSP00000310146	FAU	0	0	0	0	0	0	0	0	0	0	0.262985	0	0	0	0	0	0	0	0.0375693	0	0	1
E9PHW4	Fibrillin-2	FBN2	0	0	0	0	0	0	0	0	0.314823	0	0	0	0	0	0	0	0	0.0787059	0	0	1	0
Q9NWN3	F-box only protein 34	FBXO34	0	0	0	0	0	0	0	0	0	0	0.262985	0	0	0	0	0	0	0	0.0375693	0	0	1
Q8TF61	F-box only protein 41	FBXO41	0	0	0	0	0	0	0	0	0	0	0	0.250561	0	0	0	0	0	0	0.0357945	0	0	1
E5RH92	F-box/WD repeat-containing protein 11 (Fragment)	FBXW11	0	0	0	0	0	0	0	0	0	0	0	0	0	0	0.307934	0	0	0	0.0439905	0	0	1
Q6X9E4	F-box/WD repeat-containing protein 12	FBXW12	0	0	0	0	0	0	0.150204	0	0	0	0	0	0	0	0	0	0	0.0375511	0	0	1	0
B4DT60	F-box/WD repeat-containing protein 2	FBXW2	0	0	0	0	0	0	0	0	0	0	0	0.250561	0	0	0	0	0	0	0.0357945	0	0	1
Q9Y324	rRNA-processing protein FCF1 homolog	FCF1	0	0	0	0	0.425854	0	0	0	0	0	0	0	0	0	0	0	0.0851708	0	0	1	0	0
H0YGT0	Low affinity immunoglobulin gamma Fc region receptor II-c	FCGR2C	0	0	0	0	0	0	0	0	0	0	0	0	0	0.350755	0	0	0	0	0.0501079	0	0	1
H7BXJ4	F-BAR domain only protein 2	FCHO2	0	0	0	0	0	0	0	0	0.314823	0	0	0	0	0	0	0	0	0.0787059	0	0	1	0
E9PMT7	Fas apoptotic inhibitory molecule 3 (Fragment)	FCMR	0	0.343259	0	0	0	0	0	0	0	0	0	0	0	0	0	0	0.0686518	0	0	1	0	0
Q15485	Ficolin-2	FCN2	0	0.343259	0	0	0	0	0	0	0	0	0	0	0	0	0	0	0.0686518	0	0	1	0	0
E9PS69	Squalene synthase	FDFT1	0	0	0	0	0	0	0	0	0	0	0	0	0	0	0.307934	0	0	0	0.0439905	0	0	1
Q96JP0	Protein fem-1 homolog C	FEM1C	0	0	0	0	0	0	0	0.453654	0	0	0	0	0	0	0	0	0	0.113414	0	0	1	0
P07332	Tyrosine-protein kinase Fes/Fps	FES	0	0	0	0	0	0	0	0	0	0	0	0	0	0	0.307934	0	0	0	0.0439905	0	0	1
E9PJX4	FYVE, RhoGEF and PH domain-containing protein 4	FGD4	0	0	0	0	0	0	0	0.453654	0	0	0	0	0	0	0	0	0	0.113414	0	0	1	0
H7C0G2	FYVE, RhoGEF and PH domain-containing protein 5 (Fragment)	FGD5	0	0	0	0	0	0	0	0	0	0	0.262985	0	0	0	0	0	0	0	0.0375693	0	0	1
D2CGD1	Fibroblast growth factor receptor	FGFR2	0	0	0	0	0	0	0	0	0.314823	0	0	0	0	0	0	0	0	0.0787059	0	0	1	0
A0A804HIA4	Forkhead-associated domain-containing protein 1	FHAD1	0	0	0	0	0	0	0	0	0.314823	0	0	0	0	0	0	0	0	0.0787059	0	0	1	0
A0A0A0MTS9	FH1/FH2 domain-containing protein 3 (Fragment)	FHOD3	0	0	0	0	0.425854	0	0	0	0	0	0	0	0	0	0	0	0.0851708	0	0	1	0	0
Q9BVA6	Protein adenylyltransferase FICD	FICD	0	0	0.417602	0	0	0	0	0	0	0	0	0	0	0	0	0	0.0835205	0	0	1	0	0
Q7Z7B0	Filamin-A-interacting protein 1	FILIP1	0	0	0	0	0	0	0.150204	0	0	0	0	0	0	0	0	0	0	0.0375511	0	0	1	0
Q00688	Peptidyl-prolyl cis-trans isomerase FKBP3	FKBP3	0	0	0	0	0.425854	0	0	0	0	0	0	0	0	0	0	0	0.0851708	0	0	1	0	0
Q9UIM3	FK506-binding protein-like	FKBPL	0	0	0	0	0	0	0	0	0	0	0	0	0.253698	0	0	0	0	0	0.0362425	0	0	1
P17948	Vascular endothelial growth factor receptor 1	FLT1	0	0	0.417602	0	0	0	0	0	0	0	0	0	0	0	0	0	0.0835205	0	0	1	0	0
Q8IVF7	Formin-like protein 3	FMNL3	0	0	0	0	0	0	0	0	0	0	0	0	0	0.350755	0	0	0	0	0.0501079	0	0	1
P31513	Dimethylaniline monooxygenase [N-oxide-forming] 3	FMO3	0	0	0	0.272672	0	0	0	0	0	0	0	0	0	0	0	0	0.0545344	0	0	1	0	0
E9PJF3	Flavin-containing monooxygenase	FMO5	0	0	0	0	0	0.161289	0	0	0	0	0	0	0	0	0	0	0	0.0403222	0	0	1	0
Q5VW36	Focadhesin	FOCAD	0	0	0	0	0.425854	0	0	0	0	0	0	0	0	0	0	0	0.0851708	0	0	1	0	0
Q9Y261	Hepatocyte nuclear factor 3-beta	FOXA2	0	0	0	0	0	0	0.150204	0	0	0	0	0	0	0	0	0	0	0.0375511	0	0	1	0
Q5VYV0	Forkhead box protein B2	FOXB2	0	0.343259	0	0	0	0	0	0	0	0	0	0	0	0	0	0	0.0686518	0	0	1	0	0
Q12952	Forkhead box protein L1	FOXL1	0	0	0	0	0	0	0	0	0	0	0	0	0	0.350755	0	0	0	0	0.0501079	0	0	1
A0A1W2PRP0	Forkhead box protein L3	FOXL3	0	0.343259	0	0	0	0	0	0	0	0	0	0	0	0	0	0	0.0686518	0	0	1	0	0
A0A2Z4LIS9	Forkhead box protein O3B	FOXO3B	0	0	0.417602	0	0	0	0	0	0	0	0	0	0	0	0	0	0.0835205	0	0	1	0	0
E9PMK0	Fucose-1-phosphate guanylyltransferase	FPGT	0	0	0	0	0	0	0.150204	0	0	0	0	0	0	0	0	0	0	0.0375511	0	0	1	0
P0C7T7	Putative uncharacterized protein FRMD6-AS1	FRMD6-AS1	0	0	0	0	0	0	0	0.453654	0	0	0	0	0	0	0	0	0	0.113414	0	0	1	0
Q9BZ67	FERM domain-containing protein 8	FRMD8	0	0	0	0.272672	0	0	0	0	0	0	0	0	0	0	0	0	0.0545344	0	0	1	0	0
F8VX65	Fibroblast growth factor receptor substrate 2 (Fragment)	FRS2	0	0	0	0	0	0.161289	0	0	0	0	0	0	0	0	0	0	0	0.0403222	0	0	1	0
A0A2R8Y5V8	Protein furry homolog	FRY	0	0	0	0	0	0	0	0	0	0	0	0	0	0	0	0.358058	0	0	0.0511511	0	0	1
Q8IY81	pre-rRNA 2'-O-ribose RNA methyltransferase FTSJ3	FTSJ3	0	0	0	0	0	0	0.150204	0	0	0	0	0	0	0	0	0	0	0.0375511	0	0	1	0
Q96I24	Far upstream element-binding protein 3	FUBP3	0	0	0	0	0	0	0.150204	0	0	0	0	0	0	0	0	0	0	0.0375511	0	0	1	0
P51116	Fragile X mental retardation syndrome-related protein 2	FXR2	0	0	0	0	0	0	0.300408	0	0	0	0	0	0	0	0	0	0	0.0751021	0	0	1	0
P54710	Sodium/potassium-transporting ATPase subunit gamma	FXYD2	0	0	0	0	0.851708	0	0	0	0	0	0	0	0	0	0	0	0.170342	0	0	1	0	0
F5GX24	G2/M phase-specific E3 ubiquitin-protein ligase	G2E3	0	0	0	0	0	0	0	0	0	0	0	0	0.253698	0	0	0	0	0	0.0362425	0	0	1
Q9NQR9	Glucose-6-phosphatase 2	G6PC2	0	0	0	0	0	0	0	0	0	0	0	0	0.253698	0	0	0	0	0	0.0362425	0	0	1
E7EM57	Glucose-6-phosphate 1-dehydrogenase (Fragment)	G6PD	0	0	0	0	0	0	0.150204	0	0	0	0	0	0	0	0	0	0	0.0375511	0	0	1	0
G5E9Z6	GABA(A) receptor subunit alpha-2	GABRA2	0	0	0	0	0	0	0	0.453654	0	0	0	0	0	0	0	0	0	0.113414	0	0	1	0
P34903	Gamma-aminobutyric acid receptor subunit alpha-3	GABRA3	0	0	0	0	0	0	0.150204	0	0	0	0	0	0	0	0	0	0	0.0375511	0	0	1	0
P18505	Gamma-aminobutyric acid receptor subunit beta-1	GABRB1	0	0	0	0	0	0	0	0	0	0	0	0	0.253698	0	0	0	0	0	0.0362425	0	0	1
P28472	Gamma-aminobutyric acid receptor subunit beta-3	GABRB3	0	0	0	0	0.425854	0	0	0	0	0	0	0	0	0	0	0	0.0851708	0	0	1	0	0
A0A1W2PRY7	Gamma-aminobutyric acid receptor subunit delta	GABRD	0	0	0	0	0	0	0.150204	0	0	0	0	0	0	0	0	0	0	0.0375511	0	0	1	0
A0A0A0MR73	Gamma-aminobutyric acid receptor subunit gamma-3	GABRG3	0.343328	0	0	0	0	0	0	0	0	0	0	0	0	0	0	0	0.0686657	0	0	1	0	0
P28476	Gamma-aminobutyric acid receptor subunit rho-2	GABRR2	0	0	0	0	0	0.161289	0	0	0	0	0	0	0	0	0	0	0	0.0403222	0	0	1	0
Q99259	Glutamate decarboxylase 1	GAD1	0	0	0	0	0	0	0.150204	0	0	0	0	0	0	0	0	0	0	0.0375511	0	0	1	0
P34059	N-acetylgalactosamine-6-sulfatase	GALNS	0.343328	0	0	0	0	0	0	0	0	0	0	0	0	0	0	0	0.0686657	0	0	1	0	0
Q8IXK2	Polypeptide N-acetylgalactosaminyltransferase 12	GALNT12	0	0	0	0	0	0	0	0	0	0	0	0	0	0.350755	0	0	0	0	0.0501079	0	0	1
Q7Z4T8	Inactive polypeptide N-acetylgalactosaminyltransferase-like protein 5	GALNTL5	0	0	0	0	0.425854	0	0	0	0	0	0	0	0	0	0	0	0.0851708	0	0	1	0	0
E9PKU7	Neutral alpha-glucosidase AB	GANAB	0	0	0	0	0	0	0.150204	0	0	0	0	0	0	0	0	0	0	0.0375511	0	0	1	0
Q75VX8	GRB2-associated and regulator of MAPK protein 2	GAREM2	0	0	0	0	0	0.322578	0	0	0	0	0	0	0	0	0	0	0	0.0806444	0	0	1	0
Q99501	GAS2-like protein 1	GAS2L1	0	0	0	0	0	0	0	0	0	0	0	0	0	0	0.307934	0	0	0	0.0439905	0	0	1
Q14393	Growth arrest-specific protein 6	GAS6	0.343328	0	0	0	0	0	0	0	0	0	0	0	0	0	0	0	0.0686657	0	0	1	0	0
Q9UFP1	Golgi-associated kinase 1A	GASK1A	0	0	0	0	0	0	0.150204	0	0	0	0	0	0	0	0	0	0	0.0375511	0	0	1	0
Q14397	Glucokinase regulatory protein	GCKR	0	0	0	0	0	0.161289	0	0	0	0	0	0	0	0	0	0	0	0.0403222	0	0	1	0
Q92616	eIF-2-alpha kinase activator GCN1	GCN1	0	0	0	0	0	0.161289	0	0	0	0	0	0	0	0	0	0	0	0.0403222	0	0	1	0
Q5JQS6	Germinal center-associated signaling and motility-like protein	GCSAML	0	0	0	0	0	0.161289	0	0	0	0	0	0	0	0	0	0	0	0.0403222	0	0	1	0
Q9UK05	Growth/differentiation factor 2	GDF2	0	0	0	0	0	0	0	0	0.314823	0	0	0	0	0	0	0	0	0.0787059	0	0	1	0
P43026	Growth/differentiation factor 5	GDF5	0	0	0	0	0	0.161289	0	0	0	0	0	0	0	0	0	0	0	0.0403222	0	0	1	0
Q7Z4P5	Growth/differentiation factor 7	GDF7	0	0	0	0	0	0	0	0.453654	0	0	0	0	0	0	0	0	0	0.113414	0	0	1	0
J3KTA9	Lysophospholipase D GDPD1	GDPD1	0	0	0	0	0	0	0	0	0	0	0	0.250561	0	0	0	0	0	0	0.0357945	0	0	1
Q6W3E5	Glycerophosphodiester phosphodiesterase domain-containing protein 4	GDPD4	0	0	0	0.272672	0	0	0	0	0	0	0	0	0	0	0	0	0.0545344	0	0	1	0	0
S4R302	Glucose-fructose oxidoreductase domain-containing protein 1	GFOD1	0	0	0	0	0	0	0	0	0	0	0	0	0	0	0.307934	0	0	0	0.0439905	0	0	1
Q86UU5	Gametogenetin	GGN	0	0	0	0	0	0	0.150204	0	0	0	0	0	0	0	0	0	0	0.0375511	0	0	1	0
Q14691	DNA replication complex GINS protein PSF1	GINS1	0	0	0	0	0	0	0	0	0	0	0	0	0	0	0.307934	0	0	0	0.0439905	0	0	1
F8VXI9	ARF GTPase-activating protein GIT2	GIT2	0	0	0	0	0	0	0	0	0	0	0.262985	0	0	0	0	0	0	0	0.0375693	0	0	1
A0A3B3IUC4	Alpha-galactosidase	GLA	0.343328	0	0	0	0	0	0	0	0	0	0	0	0	0	0	0	0.0686657	0	0	1	0	0
P10070	Zinc finger protein GLI2	GLI2	0	0	0	0	0	0	0	0	0	0	0	0	0	0	0.307934	0	0	0	0.0439905	0	0	1
M0QXG8	Glomulin (Fragment)	GLMN	0	0	0	0	0	0	0.150204	0	0	0	0	0	0	0	0	0	0	0.0375511	0	0	1	0
O95838	Glucagon-like peptide 2 receptor	GLP2R	0	0	0	0.545344	0	0	0	0	0	0	0	0	0	0	0	0	0.109069	0	0	1	0	0
Q9P107	GEM-interacting protein	GMIP	0	0	0	0	0	0	0	0	0.314823	0	0	0	0	0	0	0	0	0.0787059	0	0	1	0
A0A140T8Y2	Guanine nucleotide-binding protein-like 1 (Fragment)	GNL1	0	0	0	0	0	0	0	0	0	0	0	0.250561	0	0	0	0	0	0	0.0357945	0	0	1
H0YG10	Nucleolar GTP-binding protein 2 (Fragment)	GNL2	0	0	0	0	0	0	0	0	0	0	0	0	0	0	0	0.358058	0	0	0.0511511	0	0	1
Q92805	Golgin subfamily A member 1	GOLGA1	0	0	0	0	0	0	0	0	0	0	0	0	0.253698	0	0	0	0	0	0.0362425	0	0	1
Q08378	Golgin subfamily A member 3	GOLGA3	0	0	0	0	0	0	0.150204	0	0	0	0	0	0	0	0	0	0	0.0375511	0	0	1	0
E7EVX2	Golgin subfamily A member 4 (Fragment)	GOLGA4	0	0	0	0	0	0	0	0	0	0.340717	0	0	0	0	0	0	0	0	0.0486739	0	0	1
A6NDK9	Golgin subfamily A member 6C	GOLGA6C	0	0	0	0	0	0	0	0	0	0	0	0	0	0	0.307934	0	0	0	0.0439905	0	0	1
A0A1B0GV03	Golgin subfamily A member 6-like protein 7	GOLGA6L7	0	0	0	0	0	0	0	0	0	0	0	0	0.253698	0	0	0	0	0	0.0362425	0	0	1
M0R0R5	Golgin subfamily A member 7B	GOLGA7B	0	0	0	0	0	0.161289	0	0	0	0	0	0	0	0	0	0	0	0.0403222	0	0	1	0
F8WBI6	Golgin subfamily A member 8N	GOLGA8N	0	0	0	0	0	0	0	0.453654	0	0	0	0	0	0	0	0	0	0.113414	0	0	1	0
Q14789	Golgin subfamily B member 1	GOLGB1	0	0	0	0	0	0	0	0	0	0	0	0	0	0	0	0.358058	0	0	0.0511511	0	0	1
P55259	Pancreatic secretory granule membrane major glycoprotein GP2	GP2	0	0	0.417602	0	0	0	0	0	0	0	0	0	0	0	0	0	0.0835205	0	0	1	0	0
F8W895	G patch domain-containing protein 4 (Fragment)	GPATCH4	0	0	0	0	0	0	0	0.453654	0	0	0	0	0	0	0	0	0	0.113414	0	0	1	0
Q5JYG4	GPN-loop GTPase 2	GPN2	0	0.343259	0	0	0	0	0	0	0	0	0	0	0	0	0	0	0.0686518	0	0	1	0	0
H0YJZ7	Integral membrane protein GPR137C (Fragment)	GPR137C	0	0	0	0	0	0	0	0	0	0	0	0	0.253698	0	0	0	0	0	0.0362425	0	0	1
Q86V85	Integral membrane protein GPR180	GPR180	0	0	0	0	0	0	0	0	0	0	0	0	0.253698	0	0	0	0	0	0.0362425	0	0	1
O15354	Prosaposin receptor GPR37	GPR37	0	0	0	0	0	0.161289	0	0	0	0	0	0	0	0	0	0	0	0.0403222	0	0	1	0
C9JDK8	Probable G-protein-coupled receptor 85 (Fragment)	GPR85	0	0	0	0	0	0.161289	0	0	0	0	0	0	0	0	0	0	0	0.0403222	0	0	1	0
F5GWG3	Retinoic acid-induced protein 3 (Fragment)	GPRC5A	0	0	0	0.272672	0	0	0	0	0	0	0	0	0	0	0	0	0.0545344	0	0	1	0	0
O75791	GRB2-related adapter protein 2	GRAP2	0	0	0	0	0	0.161289	0	0	0	0	0	0	0	0	0	0	0	0.0403222	0	0	1	0
F5GZ52	Glutamate receptor	GRIN2A	0	0	0	0	0	0	0	0	0	0	0	0	0	0	0.307934	0	0	0	0.0439905	0	0	1
Q9Y3R0	Glutamate receptor-interacting protein 1	GRIP1	0	0	0	0	0	0	0.150204	0	0	0	0	0	0	0	0	0	0	0.0375511	0	0	1	0
Q5TC63	Growth hormone-regulated TBC protein 1	GRTP1	0	0	0	0	0	0	0.150204	0	0	0	0	0	0	0	0	0	0	0.0375511	0	0	1	0
Q14687	Genetic suppressor element 1	GSE1	0	0	0	0	0	0	0	0	0	0	0.262985	0	0	0	0	0	0	0	0.0375693	0	0	1
Q8IYD1	Eukaryotic peptide chain release factor GTP-binding subunit ERF3B	GSPT2	0	0	0	0	0	0	0.150204	0	0	0	0	0	0	0	0	0	0	0.0375511	0	0	1	0
B1APE1	General transcription factor TFIIB (Fragment)	GTF2B	0	0	0	0	0	0	0	0	0	0	0	0	0.253698	0	0	0	0	0	0.0362425	0	0	1
P13984	General transcription factor IIF subunit 2	GTF2F2	0	0	0	0	0	0	0	0	0	0	0	0	0	0.350755	0	0	0	0	0.0501079	0	0	1
Q8WUA4	General transcription factor 3C polypeptide 2	GTF3C2	0	0	0	0	0	0	0	0	0.314823	0	0	0	0	0	0	0	0	0.0787059	0	0	1	0
A0A494C1S7	General transcription factor 3C polypeptide 3	GTF3C3	0	0	0	0	0	0	0	0	0	0	0	0	0.253698	0	0	0	0	0	0.0362425	0	0	1
Q9UKN8	General transcription factor 3C polypeptide 4	GTF3C4	0	0	0	0	0	0	0	0	0	0	0.262985	0	0	0	0	0	0	0	0.0375693	0	0	1
Q9BX10	GTP-binding protein 2	GTPBP2	0	0.343259	0	0	0	0	0	0	0	0	0	0	0	0	0	0	0.0686518	0	0	1	0	0
O43824	Putative GTP-binding protein 6	GTPBP6	0	0	0	0	0	0	0	0	0.314823	0	0	0	0	0	0	0	0	0.0787059	0	0	1	0
P25092	Guanylyl cyclase C	GUCY2C	0	0	0.417602	0	0	0	0	0	0	0	0	0	0	0	0	0	0.0835205	0	0	1	0	0
B1ANH3	Guanylate kinase (Fragment)	GUK1	0	0	0	0	0	0	0	0	0	0.340717	0	0	0	0	0	0	0	0	0.0486739	0	0	1
Q4G148	Glucoside xylosyltransferase 1	GXYLT1	0	0	0	0.272672	0	0	0	0	0	0	0	0	0	0	0	0	0.0545344	0	0	1	0	0
P0C1H6	Histone H2B type F-M	H2BW2	0	0	0	0	0	0	0.150204	0	0	0	0	0	0	0	0	0	0	0.0375511	0	0	1	0
P84243	Histone H3.3	H3-3A	0	0	0	0	0	0.161289	0	0	0	0	0	0	0	0	0	0	0	0.0403222	0	0	1	0
Q9P035	Very-long-chain (3R)-3-hydroxyacyl-CoA dehydratase 3	HACD3	0	0	0	0	0	0	0.150204	0	0	0	0	0	0	0	0	0	0	0.0375511	0	0	1	0
A0A2R8Y688	Trifunctional enzyme subunit alpha, mitochondrial	HADHA	0	0	0	0	0	0	0	0	0.314823	0	0	0	0	0	0	0	0	0.0787059	0	0	1	0
Q5THN1	Heme-binding protein 2	HEBP2	0	0	0	0	0	0	0	0.907309	0	0	0	0	0	0	0	0	0	0.226827	0	0	1	0
A0A2R8YE75	HECT-type E3 ubiquitin transferase (Fragment)	HECW2	0	0	0	0	0	0	0	0	0	0	0	0.250561	0	0	0	0	0	0	0.0357945	0	0	1
F5H1I4	DNA helicase B	HELB	0	0	0	0	0	0	0.150204	0	0	0	0	0	0	0	0	0	0	0.0375511	0	0	1	0
Q15751	Probable E3 ubiquitin-protein ligase HERC1	HERC1	0	0	0	0	0	0	0	0	0	0	0	0	0	0.350755	0	0	0	0	0.0501079	0	0	1
A0A0G2JPS8	E3 ubiquitin-protein ligase HERC2	HERC2	0	0	0	0	0	0	0.150204	0	0	0	0	0	0	0	0	0	0	0.0375511	0	0	1	0
Q5GLZ8	Probable E3 ubiquitin-protein ligase HERC4	HERC4	0	0	0	0	0	0	0	0	0	0	0	0	0.253698	0	0	0	0	0	0.0362425	0	0	1
P14210	Hepatocyte growth factor	HGF	0	0	0	0	0	0	0	0	0	0	0.262985	0	0	0	0	0	0	0	0.0375693	0	0	1
Q8IV36	Protein HID1	HID1	0	0	0	0	0	0	0	0	0	0.340717	0	0	0	0	0	0	0	0	0.0486739	0	0	1
A8MVS5	Protein HIDE1	HIDE1	0	0	0	0	0	0	0	0	0.314823	0	0	0	0	0	0	0	0	0.0787059	0	0	1	0
Q9H422	Homeodomain-interacting protein kinase 3	HIPK3	0	0	0	0	0	0	0	0	0	0	0.262985	0	0	0	0	0	0	0	0.0375693	0	0	1
A0A1W2PRX1	HLA class I histocompatibility antigen, C alpha chain	HLA-C	0	0	0	0	0	0	0.150204	0	0	0	0	0	0	0	0	0	0	0.0375511	0	0	1	0
P30511	HLA class I histocompatibility antigen, alpha chain F	HLA-F	0	0	0	0	0	0	0	0	0.314823	0	0	0	0	0	0	0	0	0.0787059	0	0	1	0
P01893	Putative HLA class I histocompatibility antigen, alpha chain H	HLA-H	0	0	0.417602	0	0	0	0	0	0	0	0	0	0	0	0	0	0.0835205	0	0	1	0	0
A0A087WY63	Hemicentin-2	HMCN2	0	0	0	0	0	0	0	0	0	0	0	0	0	0	0	0.358058	0	0	0.0511511	0	0	1
H7BXJ5	Non-histone chromosomal protein HMG-14	HMGN1	0	0	0	0	0	0	0.150204	0	0	0	0	0	0	0	0	0	0	0.0375511	0	0	1	0
H0YB39	Heterogeneous nuclear ribonucleoprotein H (Fragment)	HNRNPH1	0	0	0	0	0	0.161289	0	0	0	0	0	0	0	0	0	0	0	0.0403222	0	0	1	0
X6R751	HORMA domain-containing protein 1 (Fragment)	HORMAD1	0	0	0	0	0.425854	0	0	0	0	0	0	0	0	0	0	0	0.0851708	0	0	1	0	0
O43593	Lysine-specific demethylase hairless	HR	0	0	0	0	0	0	0	0	0	0	0	0.250561	0	0	0	0	0	0	0.0357945	0	0	1
Q9H3N8	Histamine H4 receptor	HRH4	0	0	0	0	0	0	0.150204	0	0	0	0	0	0	0	0	0	0	0.0375511	0	0	1	0
Q9UBD0	Heat shock transcription factor, X-linked	HSFX1	0	0	0	0	0	0	0	0	0	0	0	0	0.253698	0	0	0	0	0	0.0362425	0	0	1
E9PN16	HSPB2-C11orf52 readthrough (NMD candidate)	HSPB2-C11orf52	0	0	0	0	0	0	0	0	0	0	0	0	0	0	0.307934	0	0	0	0.0439905	0	0	1
Q12988	Heat shock protein beta-3	HSPB3	0	0	0	0	0	0.161289	0	0	0	0	0	0	0	0	0	0	0	0.0403222	0	0	1	0
P98160	Basement membrane-specific heparan sulfate proteoglycan core protein (Fragment)	HSPG2	0	0	0	0	0	0	0	0	0	0	8.67851	0	0	0	0	0	0	0	1.23979	0	0	1
Q70Z44	5-hydroxytryptamine receptor 3D	HTR3D	0	0	0	0	0	0	0	0	0.314823	0	0	0	0	0	0	0	0	0.0787059	0	0	1	0
P34969	5-hydroxytryptamine receptor 7	HTR7	0	0	0	0	0	0	0	0	0	0.340717	0	0	0	0	0	0	0	0	0.0486739	0	0	1
H0Y659	E3 ubiquitin-protein ligase HUWE1 (Fragment)	HUWE1	0	0.343259	0	0	0	0	0	0	0	0	0	0	0	0	0	0	0.0686518	0	0	1	0	0
A0A087WWI4	Hypoxia up-regulated protein 1	HYOU1	0	0	0	0	0	0	0	0	0	0	0	0	0.253698	0	0	0	0	0	0.0362425	0	0	1
E7EPI0	Inhibitor of Bruton tyrosine kinase	IBTK	0.343328	0	0	0	0	0	0	0	0	0	0	0	0	0	0	0	0.0686657	0	0	1	0	0
Q9Y2F5	Little elongation complex subunit 1	ICE1	0	0	0	0	0	0	0	0	0	0	0	0	0	0.350755	0	0	0	0	0.0501079	0	0	1
K7EQW0	Protein-S-isoprenylcysteine O-methyltransferase	ICMT	0	0	0	0	0	0	0	0	0.314823	0	0	0	0	0	0	0	0	0.0787059	0	0	1	0
A0A7I2V612	Insulin-degrading enzyme	IDE	0	0	0	0	0	0	0.150204	0	0	0	0	0	0	0	0	0	0	0.0375511	0	0	1	0
P13284	Gamma-interferon-inducible lysosomal thiol reductase	IFI30	0	0	0	0	0	0	0	0	0	0	0	0	0	0.350755	0	0	0	0	0.0501079	0	0	1
Q9BYX4	Interferon-induced helicase C domain-containing protein 1	IFIH1	0	0	0	0.272672	0	0	0	0	0	0	0	0	0	0	0	0	0.0545344	0	0	1	0	0
A6NNB3	Interferon-induced transmembrane protein 5	IFITM5	0	0	0	0	0	0.161289	0	0	0	0	0	0	0	0	0	0	0	0.0403222	0	0	1	0
Q9HBG6	Intraflagellar transport protein 122 homolog	IFT122	0	0	0	0	0	0	0	0	0	0	0.262985	0	0	0	0	0	0	0	0.0375693	0	0	1
P78318	Immunoglobulin-binding protein 1	IGBP1	0	0	0	0	0	0.161289	0	0	0	0	0	0	0	0	0	0	0	0.0403222	0	0	1	0
A0A0C4DH34	Immunoglobulin heavy variable 4-28	IGHV4-28	0	0	0	0	0	0.161289	0	0	0	0	0	0	0	0	0	0	0	0.0403222	0	0	1	0
A0A075B6I9	Immunoglobulin lambda variable 7-46	IGLV7-46	0	0	0	0	0	0	0	0	0	0	0	0.250561	0	0	0	0	0	0	0.0357945	0	0	1
O75054	Immunoglobulin superfamily member 3	IGSF3	0	0	0	0.272672	0	0	0	0	0	0	0	0	0	0	0	0	0.0545344	0	0	1	0	0
Q14164	Inhibitor of nuclear factor kappa-B kinase subunit epsilon	IKBKE	0	0	0	0	0	0	0.150204	0	0	0	0	0	0	0	0	0	0	0.0375511	0	0	1	0
Q9UKS7	Zinc finger protein Helios	IKZF2	0	0	0	0	0	0	0	0	0	0	0.262985	0	0	0	0	0	0	0	0.0375693	0	0	1
Q6UXL0	Interleukin-20 receptor subunit beta	IL20RB	0	0	0	0	0	0	0	0	0	0	0	0	0.253698	0	0	0	0	0	0.0362425	0	0	1
P01589	Interleukin-2 receptor subunit alpha	IL2RA	0	0	0	0	0	0.161289	0	0	0	0	0	0	0	0	0	0	0	0.0403222	0	0	1	0
Q9UHA7	Interleukin-36 alpha	IL36A	0	0	0	0	0	0	0.150204	0	0	0	0	0	0	0	0	0	0	0.0375511	0	0	1	0
E7ERY4	Interleukin-5 receptor subunit alpha	IL5RA	0	0	0	0	0	0	0	0	0	0	0	0	0.253698	0	0	0	0	0	0.0362425	0	0	1
P40189	Interleukin-6 receptor subunit beta	IL6ST	0	0	0	0.272672	0	0	0	0	0	0	0	0	0	0	0	0	0.0545344	0	0	1	0	0
Q86SU0	Immunoglobulin-like domain-containing receptor 1	ILDR1	0	0	0	0	0	0	0	0	0	0	0	0	0	0	0.307934	0	0	0	0.0439905	0	0	1
B4DY09	Interleukin enhancer-binding factor 2	ILF2	0	0	0	0	0	0	0.150204	0	0	0	0	0	0	0	0	0	0	0.0375511	0	0	1	0
Q12906	Interleukin enhancer-binding factor 3	ILF3	0	0.343259	0	0	0	0	0	0	0	0	0	0	0	0	0	0	0.0686518	0	0	1	0	0
Q9BZV3	Interphotoreceptor matrix proteoglycan 2	IMPG2	0	0.343259	0	0	0	0	0	0	0	0	0	0	0	0	0	0	0.0686518	0	0	1	0	0
C9J4X5	Inhibitor of growth protein 2 (Fragment)	ING2	0	0	0	0	0	0	0	0.453654	0	0	0	0	0	0	0	0	0	0.113414	0	0	1	0
X6R8P6	SOSS complex subunit C	INIP	0.343328	0	0	0	0	0	0	0	0	0	0	0	0	0	0	0	0.0686657	0	0	1	0	0
O15327	Inositol polyphosphate 4-phosphatase type II	INPP4B	0	0	0	0	0.425854	0	0	0	0	0	0	0	0	0	0	0	0.0851708	0	0	1	0	0
P06213	Insulin receptor	INSR	0	0	0	0	0	0	0	0	0	0	0	0	0.253698	0	0	0	0	0	0.0362425	0	0	1
Q8N201	Integrator complex subunit 1	INTS1	0	0	0	0	0	0	0.150204	0	0	0	0	0	0	0	0	0	0	0.0375511	0	0	1	0
H0YBW3	Integrator complex subunit 10 (Fragment)	INTS10	0	0	0	0	0	0.161289	0	0	0	0	0	0	0	0	0	0	0	0.0403222	0	0	1	0
E5RG48	Integrator complex subunit 8	INTS8	0	0	0	0	0	0	0	0	0	0	0	0	0	0	0.307934	0	0	0	0.0439905	0	0	1
Q9Y283	Inversin	INVS	0	0	0	0	0	0	0	0	0	0	0	0	0	0	0.307934	0	0	0	0.0439905	0	0	1
A0A2R8Y695	IQ motif and SEC7 domain-containing protein 1 (Fragment)	IQSEC1	0	0	0	0	0	0	0	0	0	0	0	0	0	0	0	0.358058	0	0	0.0511511	0	0	1
A1A4Z1	IQ and ubiquitin-like domain-containing protein	IQUB	0	0	0	0	0	0	0	0	0	0	0.262985	0	0	0	0	0	0	0	0.0375693	0	0	1
H7C3C1	Interleukin-1 receptor-associated kinase 1 (Fragment)	IRAK1	0	0	0	0	0	0	0.300408	0	0	0	0	0	0	0	0	0	0	0.0751021	0	0	1	0
O43187	Interleukin-1 receptor-associated kinase-like 2	IRAK2	0	0	0	0	0	0	0	0	0	0	0	0.250561	0	0	0	0	0	0	0.0357945	0	0	1
P14316	Interferon regulatory factor 2	IRF2	0	0	0	0	0	0	0	0	0	0	0	0	0	0	0.307934	0	0	0	0.0439905	0	0	1
J3QR11	Iroquois-class homeodomain protein IRX-3 (Fragment)	IRX3	0	0	0	0	0	0	0	0	0	0	0	0	0	0	0.307934	0	0	0	0.0439905	0	0	1
Q9ULR0	Pre-mRNA-splicing factor ISY1 homolog	ISY1	0	0	0	0	0	0	0	0	0	0	0.262985	0	0	0	0	0	0	0	0.0375693	0	0	1
Q969R8	KICSTOR complex protein ITFG2	ITFG2	0	0	0	0	0	0	0	0	0	0	0	0	0	0.350755	0	0	0	0	0.0501079	0	0	1
O75578	Integrin alpha-10	ITGA10	0	0	0	0	0	0	0.150204	0	0	0	0	0	0	0	0	0	0	0.0375511	0	0	1	0
P17301	Integrin alpha-2	ITGA2	0	0	0	0	0	0	0	0	0	0	0	0	0	0	0.307934	0	0	0	0.0439905	0	0	1
H0YJ26	Integrin alpha-7 (Fragment)	ITGA7	0	0	0.417602	0	0	0	0	0	0	0	0	0	0	0	0	0	0.0835205	0	0	1	0	0
P38570	Integrin alpha-E	ITGAE	0	0	0	0	0	0	0	0	0	0	0	0	0	0	0.307934	0	0	0	0.0439905	0	0	1
P27987	Inositol-trisphosphate 3-kinase B	ITPKB	0	0	0	0	0	0	0	0	0	0	0	0	0.253698	0	0	0	0	0	0.0362425	0	0	1
A0A5F9ZH07	Tyrosine-protein kinase (Fragment)	JAK1	0	0	0	0	0	0	0	0	0	0	0	0	0	0	0.307934	0	0	0	0.0439905	0	0	1
P52333	Tyrosine-protein kinase JAK3	JAK3	0	0	0	0	0	0	0	0	0	0	0	0	0.253698	0	0	0	0	0	0.0362425	0	0	1
E9PLF9	Junctional adhesion molecule-like	JAML	0	0	0	0	0	0	0	0	0	0	0	0	0.507395	0	0	0	0	0	0.0724851	0	0	1
Q9P266	Junctional protein associated with coronary artery disease	JCAD	0	0	0	0	0	0	0.150204	0	0	0	0	0	0	0	0	0	0	0.0375511	0	0	1	0
Q6NUN7	Jhy protein homolog	JHY	0	0	0	0	0	0.161289	0	0	0	0	0	0	0	0	0	0	0	0.0403222	0	0	1	0
A0A1W2PNZ9	Probable JmjC domain-containing histone demethylation protein 2C	JMJD1C	0	0	0	0	0	0	0	0	0	0	0	0	0	0	0.307934	0	0	0	0.0439905	0	0	1
Q9HDC5	Junctophilin-1	JPH1	0	0	0	0	0	0	0	0	0	0	0	0.250561	0	0	0	0	0	0	0.0357945	0	0	1
Q6NY19	KN motif and ankyrin repeat domain-containing protein 3	KANK3	0	0	0	0	0	0	0	0	0	0	0	0	0	0	0.307934	0	0	0	0.0439905	0	0	1
Q5T7N3	KN motif and ankyrin repeat domain-containing protein 4	KANK4	0	0	0	0.272672	0	0	0	0	0	0	0	0	0	0	0	0	0.0545344	0	0	1	0	0
A0AUZ9	KAT8 regulatory NSL complex subunit 1-like protein	KANSL1L	0	0	0.417602	0	0	0	0	0	0	0	0	0	0	0	0	0	0.0835205	0	0	1	0	0
H0YEP0	Histone acetyltransferase KAT5 (Fragment)	KAT5	0	0	0	0	0	0	0	0	0	0	0	0	0	0	0.307934	0	0	0	0.0439905	0	0	1
O60303	Katanin-interacting protein	KATNIP	0	0	0	0	0	0	0	0	0	0	0	0	0	0	0.307934	0	0	0	0.0439905	0	0	1
Q8NAB2	Kelch repeat and BTB domain-containing protein 3	KBTBD3	0	0	0	0	0	0	0.150204	0	0	0	0	0	0	0	0	0	0	0.0375511	0	0	1	0
Q16322	Potassium voltage-gated channel subfamily A member 10	KCNA10	0	0	0	0	0.425854	0	0	0	0	0	0	0	0	0	0	0	0.0851708	0	0	1	0	0
C9JBV8	Voltage-gated potassium channel subunit beta-1 (Fragment)	KCNAB1	0	0	0	0	0	0	0	0.453654	0	0	0	0	0	0	0	0	0	0.113414	0	0	1	0
A0A1W2PP68	Potassium voltage-gated channel subfamily H member 1	KCNH1	0	0	0	0	0	0	0	0	0.314823	0	0	0	0	0	0	0	0	0.0787059	0	0	1	0
Q9NZI2	Kv channel-interacting protein 1	KCNIP1	0	0	0	0	0	0	0	0	0.314823	0	0	0	0	0	0	0	0	0.0787059	0	0	1	0
P48544	G protein-activated inward rectifier potassium channel 4	KCNJ5	0	0	0	0.272672	0	0	0	0	0	0	0	0	0	0	0	0	0.0545344	0	0	1	0	0
P48051	G protein-activated inward rectifier potassium channel 2	KCNJ6	0	0	0	0	0	0	0	0	0	0	0	0.250561	0	0	0	0	0	0	0.0357945	0	0	1
F5GYE0	Potassium channel subfamily K member 4	KCNK4	0	0	0	0	0	0	0	0	0.314823	0	0	0	0	0	0	0	0	0.0787059	0	0	1	0
A0A804HK94	Small conductance calcium-activated potassium channel protein 1	KCNN1	0	0	0	0	0	0	0.150204	0	0	0	0	0	0	0	0	0	0	0.0375511	0	0	1	0
D1MQ08	Intermediate conductance calcium-activated potassium channel protein 4	KCNN4	0	0	0	0	0	0	0	0	0	0	0	0.250561	0	0	0	0	0	0	0.0357945	0	0	1
C9JYL2	Potassium channel subfamily T member 1	KCNT1	0.343328	0	0	0	0	0	0	0	0	0	0	0	0	0	0	0	0.0686657	0	0	1	0	0
Q8NC69	BTB/POZ domain-containing protein KCTD6	KCTD6	0	0	0	0	0	0	0.150204	0	0	0	0	0	0	0	0	0	0	0.0375511	0	0	1	0
F5H5W7	Lysine-specific demethylase 2B (Fragment)	KDM2B	0	0	0	0	0	0	0.150204	0	0	0	0	0	0	0	0	0	0	0.0375511	0	0	1	0
A0A6Q8PHJ0	Lysine-specific demethylase 6A	KDM6A	0	0	0	0	0	0	0	0	0	0	0	0.250561	0	0	0	0	0	0	0.0357945	0	0	1
O15054	Lysine-specific demethylase 6B	KDM6B	0	0	0	0	0	0	0	0	0	0	0.52597	0	0	0	0	0	0	0	0.0751386	0	0	1
A0A087X0U9	Dyslexia-associated protein KIAA0319	KIAA0319	0	0	0	0	0	0.161289	0	0	0	0	0	0	0	0	0	0	0	0.0403222	0	0	1	0
Q96AT1	Uncharacterized protein KIAA1143	KIAA1143	0	0	0	0	0	0.161289	0	0	0	0	0	0	0	0	0	0	0	0.0403222	0	0	1	0
A0A1B0GUA8	Kinesin-like protein KIF13A	KIF13A	0	0	0	0	0	0	0	0	0	0	0	0	0.253698	0	0	0	0	0	0.0362425	0	0	1
Q9NS87	Kinesin-like protein KIF15	KIF15	0	0	0	0	0	0	0	0	0.314823	0	0	0	0	0	0	0	0	0.0787059	0	0	1	0
A0A3B3ITE5	Kinesin-like protein KIF1A	KIF1A	0	0	0	0	0	0	0	0	0	0	0	0	0.253698	0	0	0	0	0	0.0362425	0	0	1
Q4R9M9	Kinesin family member 1Bbeta isoform II	KIF1B	0	0	0	0	0	0	0.150204	0	0	0	0	0	0	0	0	0	0	0.0375511	0	0	1	0
Q2KJY2	Kinesin-like protein KIF26B	KIF26B	0	0	0	0	0	0	0	0	0	0	0	0.250561	0	0	0	0	0	0	0.0357945	0	0	1
A0A1W2PR63	ig domain-containing protein	KIR2DL3	0	0	0	0	0	0	0	0	0.314823	0	0	0	0	0	0	0	0	0.0787059	0	0	1	0
P10721	Mast/stem cell growth factor receptor Kit	KIT	0	0	0	0	0	0	0	0	0	0.340717	0	0	0	0	0	0	0	0	0.0486739	0	0	1
Q9UEF7	Klotho	KL	0	0	0	0	0	0	0	0	0	0	0	0	0	0	0.307934	0	0	0	0.0439905	0	0	1
A8MZ87	Kinesin light chain	KLC2	0	0	0	0.272672	0	0	0	0	0	0	0	0	0	0	0	0	0.0545344	0	0	1	0	0
Q9NVR0	Kelch-like protein 11	KLHL11	0	0	0	0	0.425854	0	0	0	0	0	0	0	0	0	0	0	0.0851708	0	0	1	0	0
O95198	Kelch-like protein 2	KLHL2	0	0.343259	0	0	0	0	0	0	0	0	0	0	0	0	0	0	0.0686518	0	0	1	0	0
Q9UJP4	Kelch-like protein 21	KLHL21	0	0	0	0	0	0	0	0	0	0.340717	0	0	0	0	0	0	0	0	0.0486739	0	0	1
J3KNY7	BTB (POZ) domain containing 5, isoform CRA_d	KLHL28	0	0	0	0	0	0	0	0	0	0	0	0.250561	0	0	0	0	0	0	0.0357945	0	0	1
A0A0A0MQY9	Kallikrein-8	KLK8	0	0	0	0.272672	0	0	0	0	0	0	0	0	0	0	0	0	0.0545344	0	0	1	0	0
A0A669KBI7	[Histone H3]-lysine(4) N-methyltransferase	KMT2B	0	0	0	0	0	0.161289	0	0	0	0	0	0	0	0	0	0	0	0.0403222	0	0	1	0
Q8IZD2	Inactive histone-lysine N-methyltransferase 2E	KMT2E	0	0	0	0	0	0	0	0	0	0.340717	0	0	0	0	0	0	0	0	0.0486739	0	0	1
E7ES84	Kinetochore-associated protein 1	KNTC1	0	0	0	0	0.425854	0	0	0	0	0	0	0	0	0	0	0	0.0851708	0	0	1	0	0
F5H1T9	Keratin-associated protein 2-1	KRTAP2-1	0	0	0	0	0	0	0	0	0	0	0	0.250561	0	0	0	0	0	0	0.0357945	0	0	1
A8MX34	Keratin-associated protein 29-1	KRTAP29-1	0	0	0	0	0	0	0	0	0	0	0	0	0.253698	0	0	0	0	0	0.0362425	0	0	1
Q701N4	Keratin-associated protein 5-2	KRTAP5-2	0	0	0	0	0	0	0	0	0	0	0	0.501123	0	0	0	0	0	0	0.071589	0	0	1
A0A0U1RQE7	Keratin-associated protein 9-1	KRTAP9-1	0	0	0.417602	0	0	0	0	0	0	0	0	0	0	0	0	0	0.0835205	0	0	1	0	0
A0A2R8Y4X0	Kinase suppressor of Ras 1	KSR1	0	0	0.417602	0	0	0	0	0	0	0	0	0	0	0	0	0	0.0835205	0	0	1	0	0
A0A3B3IU88	Protein KTI12 homolog (Fragment)	KTI12	0	0.343259	0	0	0	0	0	0	0	0	0	0	0	0	0	0	0.0686518	0	0	1	0	0
Q6YP21	Kynurenine--oxoglutarate transaminase 3	KYAT3	0	0	0	0	0	0	0	0	0	0	0	0	0.253698	0	0	0	0	0	0.0362425	0	0	1
A0A087WX80	Laminin subunit alpha-2	LAMA2	0	0	0	0	0	0	0	0	0	0	0	0.501123	0	0	0	0	0	0	0.071589	0	0	1
Q16363	Laminin subunit alpha-4	LAMA4	0	0	0	0.272672	0	0	0	0	0	0	0	0	0	0	0	0	0.0545344	0	0	1	0	0
O15230	Laminin subunit alpha-5	LAMA5	0	0	0	0	0	0	0	0	0	0	0	0	0	0	0	0.358058	0	0	0.0511511	0	0	1
Q9Y6N6	Laminin subunit gamma-3	LAMC3	0	0	0	0	0	0.161289	0	0	0	0	0	0	0	0	0	0	0	0.0403222	0	0	1	0
O95835	Serine/threonine-protein kinase LATS1	LATS1	0	0	0	0	0.425854	0	0	0	0	0	0	0	0	0	0	0	0.0851708	0	0	1	0	0
Q9NRM7	Serine/threonine-protein kinase LATS2	LATS2	0	0	0	0	0	0	0	0	0.314823	0	0	0	0	0	0	0	0	0.0787059	0	0	1	0
A0A6Q8PGR8	Ligand-dependent corepressor	LCOR	0	0	0	0	0	0	0.150204	0	0	0	0	0	0	0	0	0	0	0.0375511	0	0	1	0
Q86U70	LIM domain-binding protein 1	LDB1	0	0	0	0.272672	0	0	0	0	0	0	0	0	0	0	0	0	0.0545344	0	0	1	0	0
F5GXY2	L-lactate dehydrogenase A chain (Fragment)	LDHA	0	0	0	0	0	0.161289	0	0	0	0	0	0	0	0	0	0	0	0.0403222	0	0	1	0
P07864	L-lactate dehydrogenase C chain	LDHC	0	0	0	0	0	0	0	0	0	0.340717	0	0	0	0	0	0	0	0	0.0486739	0	0	1
O95751	Protein LDOC1	LDOC1	0	0	0	0	0	0	0	0	0	0	0	0.250561	0	0	0	0	0	0	0.0357945	0	0	1
E7EWC7	Leukocyte receptor cluster member 8 (Fragment)	LENG8	0	0	0	0	0	0	0	0	0.314823	0	0	0	0	0	0	0	0	0.0787059	0	0	1	0
Q6ZUX7	LHFPL tetraspan subfamily member 2 protein	LHFPL2	0	0	0	0	0	0	0	0	0	0	0	0.250561	0	0	0	0	0	0	0.0357945	0	0	1
P42702	Leukemia inhibitory factor receptor	LIFR	0	0	0	0	0	0	0	0	0.314823	0	0	0	0	0	0	0	0	0.0787059	0	0	1	0
A0A0G2JLS7	Leukocyte immunoglobulin-like receptor subfamily B member 2 (Fragment)	LILRB2	0	0	0	0	0.425854	0	0	0	0	0	0	0	0	0	0	0	0.0851708	0	0	1	0	0
A0A0G2JMM1	Leukocyte immunoglobulin-like receptor subfamily B member 3	LILRB3	0	0	0	0	0	0	0	0	0	0	0.262985	0	0	0	0	0	0	0	0.0375693	0	0	1
A0A0G2JPA9	Leukocyte immunoglobulin-like receptor subfamily B member 4	LILRB4	0	0	0	0.272672	0	0	0	0	0	0	0	0	0	0	0	0	0.0545344	0	0	1	0	0
F8VS07	LIM domain and actin-binding protein 1	LIMA1	0	0.343259	0	0	0	0	0	0	0	0	0	0	0	0	0	0	0.0686518	0	0	1	0	0
Q7Z4B0	Putative uncharacterized protein encoded by LINC00305	LINC00305	0	0	0	0	0	0	0	0	0	0.340717	0	0	0	0	0	0	0	0	0.0486739	0	0	1
Q96M19	Putative transmembrane protein encoded by LINC00477	LINC00477	0	0	0	0	0	0	0	0	0	0	0	0	0.253698	0	0	0	0	0	0.0362425	0	0	1
Q8N0U6	Putative uncharacterized protein encoded by LINC00518	LINC00518	0	0	0	0.272672	0	0	0	0	0	0	0	0	0	0	0	0	0.0545344	0	0	1	0	0
Q8N268	Putative uncharacterized protein encoded by LINC02910	LINC02910	0	0	0	0	0	0	0	0	0	0	0.262985	0	0	0	0	0	0	0	0.0375693	0	0	1
Q8N9X5	Putative protein encoded by LINC02912	LINC02912	0	0	0	0	0.425854	0	0	0	0	0	0	0	0	0	0	0	0.0851708	0	0	1	0	0
J3QRV5	LLGL scribble cell polarity complex component 2	LLGL2	0	0	0	0	0	0	0	0	0	0	0.262985	0	0	0	0	0	0	0	0.0375693	0	0	1
P49257	Protein ERGIC-53	LMAN1	0	0	0	0	0	0	0	0	0	0	0	0	0	0	0	0.358058	0	0	0.0511511	0	0	1
Q8TAP4	LIM domain only protein 3	LMO3	0	0	0	0	0	0	0	0	0	0	0	0	0	0	0	0.358058	0	0	0.0511511	0	0	1
U3KQE6	LIM domain only protein 7 (Fragment)	LMO7	0	0	0	0	0	0	0.150204	0	0	0	0	0	0	0	0	0	0	0.0375511	0	0	1	0
Q496Y0	LON peptidase N-terminal domain and RING finger protein 3	LONRF3	0	0	0	0	0	0	0	0	0	0	0.262985	0	0	0	0	0	0	0	0.0375693	0	0	1
Q7L5N7	Lysophosphatidylcholine acyltransferase 2	LPCAT2	0	0	0	0	0	0	0.150204	0	0	0	0	0	0	0	0	0	0	0.0375511	0	0	1	0
O94898	Leucine-rich repeats and immunoglobulin-like domains protein 2	LRIG2	0	0	0	0	0	0	0	0	0	0	0	0	0.253698	0	0	0	0	0	0.0362425	0	0	1
H0YHW7	Low-density lipoprotein receptor-related protein 10 (Fragment)	LRP10	0	0	0	0	0	0	0	0	0	0	0	0	0	0.350755	0	0	0	0	0.0501079	0	0	1
O75096	Low-density lipoprotein receptor-related protein 4	LRP4	0	0	0	0	0	0	0	0	0	0.340717	0	0	0	0	0	0	0	0	0.0486739	0	0	1
Q14114	Low-density lipoprotein receptor-related protein 8	LRP8	0	0	0	0	0	0.161289	0	0	0	0	0	0	0	0	0	0	0	0.0403222	0	0	1	0
Q9BYS8	Leucine-rich repeat-containing protein 2	LRRC2	0	0	0	0.272672	0	0	0	0	0	0	0	0	0	0	0	0	0.0545344	0	0	1	0	0
G3V1D8	Leucine rich repeat containing 24	LRRC24	0	0	0	0	0	0	0	0	0	0	0	0	0	0.350755	0	0	0	0	0.0501079	0	0	1
Q8N1G4	Leucine-rich repeat-containing protein 47	LRRC47	0	0	0	0	0	0.161289	0	0	0	0	0	0	0	0	0	0	0	0.0403222	0	0	1	0
Q8NAA5	Leucine-rich repeat-containing protein 75A	LRRC75A	0	0	0	0	0	0	0	0	0	0	0	0.250561	0	0	0	0	0	0	0.0357945	0	0	1
P51884	Lumican	LUM	0	0	0	0	0	0	0	0	0	0	0.262985	0	0	0	0	0	0	0	0.0375693	0	0	1
Q9NX58	Cell growth-regulating nucleolar protein	LYAR	0	0	0	0	0	0	0	0	0	0	0	0	0	0	0	0.358058	0	0	0.0511511	0	0	1
Q8WZA0	Protein LZIC	LZIC	0	0	0	0	0	0	0	0	0	0	0	0.250561	0	0	0	0	0	0	0.0357945	0	0	1
Q8N653	Leucine-zipper-like transcriptional regulator 1	LZTR1	0	0	0	0	0	0.161289	0	0	0	0	0	0	0	0	0	0	0	0.0403222	0	0	1	0
H0YF90	Cation-dependent mannose-6-phosphate receptor (Fragment)	M6PR	0	0	0.417602	0	0	0	0	0	0	0	0	0	0	0	0	0	0.0835205	0	0	1	0	0
A0A804HL78	Microtubule-actin cross-linking factor 1, isoforms 1/2/3/5 (Fragment)	MACF1	0	0	0	0	0	0	0.150204	0	0	0	0	0	0	0	0	0	0	0.0375511	0	0	1	0
Q15013	MAD2L1-binding protein	MAD2L1BP	0	0	0	0	0	0	0	0	0	0	0	0	0	0	0	0.358058	0	0	0.0511511	0	0	1
Q8N7X4	Melanoma-associated antigen B6	MAGEB6	0	0	0	0	0	0	0	0	0	0	0	0	0	0	0	0.358058	0	0	0.0511511	0	0	1
E9PFW2	Beta-mannosidase	MANBA	0	0	0	0	0	0	0	0	0.314823	0	0	0	0	0	0	0	0	0.0787059	0	0	1	0
P46821	Microtubule-associated protein 1B	MAP1B	0	0	0	0	0	0	0	0.453654	0	0	0	0	0	0	0	0	0	0.113414	0	0	1	0
P11137	Microtubule-associated protein 2	MAP2	0	0	0	0	0	0.161289	0	0	0	0	0	0	0	0	0	0	0	0.0403222	0	0	1	0
Q13233	Mitogen-activated protein kinase kinase kinase 1	MAP3K1	0	0	0	0	0	0	0	0	0	0	0	0.250561	0	0	0	0	0	0	0.0357945	0	0	1
A0A7P0Z419	Mitogen-activated protein kinase kinase kinase 14 (Fragment)	MAP3K14	0	0	0	0	0	0	0.150204	0	0	0	0	0	0	0	0	0	0	0.0375511	0	0	1	0
Q6ZN16	Mitogen-activated protein kinase kinase kinase 15	MAP3K15	0	0	0	0	0	0	0	0.453654	0	0	0	0	0	0	0	0	0	0.113414	0	0	1	0
H7C041	Mitogen-activated protein kinase kinase kinase 19 (Fragment)	MAP3K19	0	0	0	0	0	0	0	0.453654	0	0	0	0	0	0	0	0	0	0.113414	0	0	1	0
Q9NYL2	Mitogen-activated protein kinase kinase kinase 20	MAP3K20	0	0	0	0	0	0	0	0	0	0.340717	0	0	0	0	0	0	0	0	0.0486739	0	0	1
F5H538	Mitogen-activated protein kinase kinase kinase 4	MAP3K4	0	0	0	0.272672	0	0	0	0	0	0	0	0	0	0	0	0	0.0545344	0	0	1	0	0
A0A286YFA6	Stress-activated protein kinase JNK	MAPK10	0	0	0	0	0	0	0	0	0.314823	0	0	0	0	0	0	0	0	0.0787059	0	0	1	0
O15264	Mitogen-activated protein kinase 13	MAPK13	0	0	0	0	0	0	0	0	0	0	0	0	0.253698	0	0	0	0	0	0.0362425	0	0	1
P29966	Myristoylated alanine-rich C-kinase substrate	MARCKS	0	0	0	0	0	0	0	0	0	0	0.262985	0	0	0	0	0	0	0	0.0375693	0	0	1
Q9Y4F3	Meiosis regulator and mRNA stability factor 1	MARF1	0	0	0	0	0	0	0	0	0	0.340717	0	0	0	0	0	0	0	0	0.0486739	0	0	1
P04201	Proto-oncogene Mas	MAS1	0	0	0	0.272672	0	0	0	0	0	0	0	0	0	0	0	0	0.0545344	0	0	1	0	0
A0A669KBJ4	Non-specific serine/threonine protein kinase	MAST2	0	0	0	0	0	0	0	0	0.314823	0	0	0	0	0	0	0	0	0.0787059	0	0	1	0
Q96N66	Lysophospholipid acyltransferase 7	MBOAT7	0	0	0	0	0	0	0	0	0	0	0	0	0	0	0	0.358058	0	0	0.0511511	0	0	1
Q01718	Adrenocorticotropic hormone receptor	MC2R	0	0	0	0.545344	0	0	0	0	0	0	0	0	0	0	0	0	0.109069	0	0	1	0	0
Q8IVS2	Malonyl-CoA-acyl carrier protein transacylase, mitochondrial	MCAT	0.343328	0	0	0	0	0	0	0	0	0	0	0	0	0	0	0	0.0686657	0	0	1	0	0
P23508	Colorectal mutant cancer protein	MCC	0	0	0	0	0	0	0	0	0	0.340717	0	0	0	0	0	0	0	0	0.0486739	0	0	1
A0A804HJ84	3-methylcrotonyl-CoA carboxylase 2	MCCC2	0	0.343259	0	0	0	0	0	0	0	0	0	0	0	0	0	0	0.0686518	0	0	1	0	0
Q86YR7	Probable guanine nucleotide exchange factor MCF2L2	MCF2L2	0	0	0	0	0	0	0	0	0	0	0	0.250561	0	0	0	0	0	0	0.0357945	0	0	1
Q9NXL9	DNA helicase MCM9	MCM9	0	0	0	0	0	0	0	0	0	0	0	0	0.253698	0	0	0	0	0	0.0362425	0	0	1
Q8TDD5	Mucolipin-3	MCOLN3	0	0	0.417602	0	0	0	0	0	0	0	0	0	0	0	0	0	0.0835205	0	0	1	0	0
Q8NEM0	Microcephalin	MCPH1	0	0	0	0	0	0.161289	0	0	0	0	0	0	0	0	0	0	0	0.0403222	0	0	1	0
O60244	Mediator of RNA polymerase II transcription subunit 14	MED14	0	0	0	0.272672	0	0	0	0	0	0	0	0	0	0	0	0	0.0545344	0	0	1	0	0
Q9ULK4	Mediator of RNA polymerase II transcription subunit 23	MED23	0	0	0	0	0	0	0.150204	0	0	0	0	0	0	0	0	0	0	0.0375511	0	0	1	0
Q71SY5	Mediator of RNA polymerase II transcription subunit 25	MED25	0	0	0	0	0	0	0	0	0	0.340717	0	0	0	0	0	0	0	0	0.0486739	0	0	1
C9JSJ3	Meiosis initiator protein	MEIOSIN	0	0	0	0	0	0	0.150204	0	0	0	0	0	0	0	0	0	0	0.0375511	0	0	1	0
Q8IWI9	MAX gene-associated protein	MGA	0	0	0	0	0	0	0	0	0	0	0	0.250561	0	0	0	0	0	0	0.0357945	0	0	1
D6R9U2	Alpha-1,3-mannosyl-glycoprotein 2-beta-N-acetylglucosaminyltransferase (Fragment)	MGAT1	0	0	0	0	0	0	0	0	0	0.340717	0	0	0	0	0	0	0	0	0.0486739	0	0	1
H0Y908	Alpha-1,3-mannosyl-glycoprotein 4-beta-N-acetylglucosaminyltransferase-like protein MGAT4D (Fragment)	MGAT4D	0	0	0	0	0	0	0	0	0	0	0	0	0.253698	0	0	0	0	0	0.0362425	0	0	1
Q3V5L5	Alpha-1,6-mannosylglycoprotein 6-beta-N-acetylglucosaminyltransferase B	MGAT5B	0	0	0.417602	0	0	0	0	0	0	0	0	0	0	0	0	0	0.0835205	0	0	1	0	0
Q5QPE8	Mitochondrial genome maintenance exonuclease 1	MGME1	0	0	0	0	0	0	0.150204	0	0	0	0	0	0	0	0	0	0	0.0375511	0	0	1	0
Q5JRA6	Transport and Golgi organization protein 1 homolog	MIA3	0	0	0	0	0	0	0	0	0	0	0	0	0.253698	0	0	0	0	0	0.0362425	0	0	1
Q86YT6	E3 ubiquitin-protein ligase MIB1	MIB1	0	0	0	0	0	0	0	0	0	0.340717	0	0	0	0	0	0	0	0	0.0486739	0	0	1
A0A0A0MSU2	Mitotic deacetylase-associated SANT domain protein (Fragment)	MIDEAS	0	0	0	0	0	0.161289	0	0	0	0	0	0	0	0	0	0	0	0.0403222	0	0	1	0
Q9H8M7	Ubiquitin carboxyl-terminal hydrolase MINDY-3	MINDY3	0	0	0	0	0	0	0	0	0	0	0.262985	0	0	0	0	0	0	0	0.0375693	0	0	1
Q4G0A6	Probable ubiquitin carboxyl-terminal hydrolase MINDY-4	MINDY4	0	0	0	0	0	0	0	0	0	0	0	0	0	0	0.307934	0	0	0	0.0439905	0	0	1
A0A1W2PP14	MIT domain-containing protein 1	MITD1	0	0	0.417602	0	0	0	0	0	0	0	0	0	0	0	0	0	0.0835205	0	0	1	0	0
Q14165	Malectin	MLEC	0	0	0	0	0	0	0	0	0	0	0.262985	0	0	0	0	0	0	0	0.0375693	0	0	1
Q9BVC4	Target of rapamycin complex subunit LST8	MLST8	0	0	0	0	0	0	0.150204	0	0	0	0	0	0	0	0	0	0	0.0375511	0	0	1	0
G5E971	Collagenase 3	MMP13	0	0	0	0	0	0	0	0	0	0	0	0	0	0	0	0.358058	0	0	0.0511511	0	0	1
Q6ZRQ5	Protein MMS22-like	MMS22L	0	0	0	0	0	0.161289	0	0	0	0	0	0	0	0	0	0	0	0.0403222	0	0	1	0
Q8NHP6	Motile sperm domain-containing protein 2	MOSPD2	0	0	0	0	0	0	0	0	0	0	0	0	0	0	0.307934	0	0	0	0.0439905	0	0	1
Q5JR04	RNA helicase	MOV10	0	0	0	0	0	0	0	0	0	0	0	0	0.253698	0	0	0	0	0	0.0362425	0	0	1
O00566	U3 small nucleolar ribonucleoprotein protein MPP10	MPHOSPH10	0	0	0	0	0	0	0	0	0	0	0	0.250561	0	0	0	0	0	0	0.0357945	0	0	1
Q99550	M-phase phosphoprotein 9	MPHOSPH9	0	0	0	0	0	0	0	0	0	0.340717	0	0	0	0	0	0	0	0	0.0486739	0	0	1
Q5JUY5	Thrombopoietin receptor	MPL	0	0	0	0	0	0	0.150204	0	0	0	0	0	0	0	0	0	0	0.0375511	0	0	1	0
O15442	Metallophosphoesterase domain-containing protein 1	MPPED1	0	0	0	0	0.425854	0	0	0	0	0	0	0	0	0	0	0	0.0851708	0	0	1	0	0
Q96LA9	Mas-related G-protein coupled receptor member X4	MRGPRX4	0	0	0.417602	0	0	0	0	0	0	0	0	0	0	0	0	0	0.0835205	0	0	1	0	0
Q92665	28S ribosomal protein S31, mitochondrial	MRPS31	0	0	0	0	0	0	0.150204	0	0	0	0	0	0	0	0	0	0	0.0375511	0	0	1	0
C9JJ19	28S ribosomal protein S34, mitochondrial	MRPS34	0	0	0	0	0	0	0.150204	0	0	0	0	0	0	0	0	0	0	0.0375511	0	0	1	0
Q9ULH7	Myocardin-related transcription factor B	MRTFB	0	0	0	0	0	0	0	0	0	0	0	0	0.253698	0	0	0	0	0	0.0362425	0	0	1
A0A140TA06	MutS protein homolog 5	MSH5	0	0	0	0	0	0	0	0	0	0	0	0	0	0.350755	0	0	0	0	0.0501079	0	0	1
Q9HCI7	E3 ubiquitin-protein ligase MSL2	MSL2	0	0	0	0	0	0	0	0	0	0	0	0	0	0.350755	0	0	0	0	0.0501079	0	0	1
A0A3B3IT59	Male-specific lethal 3 homolog	MSL3	0	0	0	0	0	0	0	0	0	0	0	0	0	0.350755	0	0	0	0	0.0501079	0	0	1
P21757	Macrophage scavenger receptor types I and II	MSR1	0.343328	0	0	0	0	0	0	0	0	0	0	0	0	0	0	0	0.0686657	0	0	1	0	0
H3BR34	Metallothionein	MT1B	0	0	0	0	0	0	0	0	0	0	0	0	0	0	0.307934	0	0	0	0.0439905	0	0	1
E7ESY4	Metastasis-associated protein MTA1	MTA1	0	0	0	0	0	0	0.150204	0	0	0	0	0	0	0	0	0	0	0.0375511	0	0	1	0
F8W8S8	Myotubularin-related protein 1 (Fragment)	MTMR1	0	0	0	0	0	0	0	0	0.314823	0	0	0	0	0	0	0	0	0.0787059	0	0	1	0
Q9Y217	Myotubularin-related protein 6	MTMR6	0	0	0	0	0	0	0	0	0	0	0	0	0.507395	0	0	0	0	0	0.0724851	0	0	1
P42285	Exosome RNA helicase MTR4	MTREX	0	0	0	0	0	0	0	0	0	0.340717	0	0	0	0	0	0	0	0	0.0486739	0	0	1
Q13505	Metaxin-1	MTX1	0	0	0	0	0	0.161289	0	0	0	0	0	0	0	0	0	0	0	0.0403222	0	0	1	0
Q9UKN1	Mucin-12	MUC12	0	0	0	0	0	0	0.150204	0	0	0	0	0	0	0	0	0	0	0.0375511	0	0	1	0
Q9H3R2	Mucin-13	MUC13	0	0	0	0	0	0	0	0	0	0	0	0	0	0.350755	0	0	0	0	0.0501079	0	0	1
Q8WXI7	Mucin-16	MUC16	0.343328	0	0	0	0	0	0	0	0	0	0	0	0	0	0	0	0.0686657	0	0	1	0	0
Q02817	Mucin-2	MUC2	0	0	0	0	0	0	0	0	0	0	0.262985	0	0	0	0	0	0	0	0.0375693	0	0	1
P98088	Mucin-5AC	MUC5AC	0	0	0	0.272672	0	0	0	0	0	0	0	0	0	0	0	0	0.0545344	0	0	1	0	0
H0YDU2	Crossover junction endonuclease MUS81 (Fragment)	MUS81	0	0.343259	0	0	0	0	0	0	0	0	0	0	0	0	0	0	0.0686518	0	0	1	0	0
Q9H7P6	Multivesicular body subunit 12B	MVB12B	0	0	0	0	0	0.161289	0	0	0	0	0	0	0	0	0	0	0	0.0403222	0	0	1	0
A0A494C0J8	Myeloid differentiation primary response protein MyD88	MYD88	0	0	0	0	0	0	0.150204	0	0	0	0	0	0	0	0	0	0	0.0375511	0	0	1	0
P11055	Myosin-3	MYH3	0	0	0	0	0	0.161289	0	0	0	0	0	0	0	0	0	0	0	0.0403222	0	0	1	0
P13533	Myosin-6	MYH6	0	0	0.417602	0	0	0	0	0	0	0	0	0	0	0	0	0	0.0835205	0	0	1	0	0
D6RJ91	Myosin light chain 5 (Fragment)	MYL5	0	0.343259	0	0	0	0	0	0	0	0	0	0	0	0	0	0	0.0686518	0	0	1	0	0
H3BPK4	Myosin regulatory light chain 2, skeletal muscle isoform (Fragment)	MYLPF	0	0	0	0	0	0.161289	0	0	0	0	0	0	0	0	0	0	0	0.0403222	0	0	1	0
Q9NPC7	Myoneurin	MYNN	0	0	0	0	0	0.161289	0	0	0	0	0	0	0	0	0	0	0	0.0403222	0	0	1	0
A0A1B0GV45	Unconventional myosin-XVIIIa (Fragment)	MYO18A	0	0	0	0.272672	0	0	0	0	0	0	0	0	0	0	0	0	0.0545344	0	0	1	0	0
Q8IUG5	Unconventional myosin-XVIIIb	MYO18B	0	0	0	0	0	0	0.150204	0	0	0	0	0	0	0	0	0	0	0.0375511	0	0	1	0
J3KRL0	Unconventional myosin-Id	MYO1D	0	0	0	0	0	0	0	0	0	0	0	0	0	0	0.307934	0	0	0	0.0439905	0	0	1
O00160	Unconventional myosin-If	MYO1F	0	0	0.417602	0	0	0	0	0	0	0	0	0	0	0	0	0	0.0835205	0	0	1	0	0
Q9ULV0	Unconventional myosin-Vb	MYO5B	0	0	0	0	0	0	0	0	0	0	0.262985	0	0	0	0	0	0	0	0.0375693	0	0	1
A0A5F9ZI03	Unconventional myosin-VI	MYO6	0	0	0	0	0	0	0.150204	0	0	0	0	0	0	0	0	0	0	0.0375511	0	0	1	0
Q6PIF6	Unconventional myosin-VIIb	MYO7B	0.343328	0	0	0	0	0	0	0	0	0	0	0	0	0	0	0	0.0686657	0	0	1	0	0
P0CAP1	Myocardial zonula adherens protein	MYZAP	0	0	0	0	0	0	0	0	0.314823	0	0	0	0	0	0	0	0	0.0787059	0	0	1	0
Q86UW6	NEDD4-binding protein 2	N4BP2	0	0	0	0	0	0	0	0.453654	0	0	0	0	0	0	0	0	0	0.113414	0	0	1	0
Q9Y273	92M18.2.1 (Novel protein)	N4BP2L1	0	0	0	0	0	0	0	0.453654	0	0	0	0	0	0	0	0	0	0.113414	0	0	1	0
O15049	NEDD4-binding protein 3	N4BP3	0	0	0	0	0	0	0	0	0	0	0	0	0	0.350755	0	0	0	0	0.0501079	0	0	1
Q6N069	N-alpha-acetyltransferase 16, NatA auxiliary subunit	NAA16	0	0	0	0	0	0	0	0	0	0	0.262985	0	0	0	0	0	0	0	0.0375693	0	0	1
I3L3Z2	N-alpha-acetyltransferase 38, NatC auxiliary subunit	NAA38	0	0	0	0	0	0	0	0.453654	0	0	0	0	0	0	0	0	0	0.113414	0	0	1	0
E9PAV3	Nascent polypeptide-associated complex subunit alpha, muscle-specific form	NACA	0	0	0	0	0	0.161289	0	0	0	0	0	0	0	0	0	0	0	0.0403222	0	0	1	0
Q9UK23	N-acetylglucosamine-1-phosphodiester alpha-N-acetylglucosaminidase	NAGPA	0	0	0	0	0	0	0	0	0	0	0	0.250561	0	0	0	0	0	0	0.0357945	0	0	1
Q8TBE9	N-acylneuraminate-9-phosphatase	NANP	0	0	0	0	0	0	0	0	0	0	0.262985	0	0	0	0	0	0	0	0.0375693	0	0	1
Q9NR45	Sialic acid synthase	NANS	0	0	0	0	0	0	0	0	0	0	0	0.250561	0	0	0	0	0	0	0.0357945	0	0	1
F8VV59	Nucleosome assembly protein 1-like 1	NAP1L1	0	0	0.417602	0	0	0	0	0	0	0	0	0	0	0	0	0	0.0835205	0	0	1	0	0
A0A087WUT5	Nicotinate phosphoribosyltransferase (Fragment)	NAPRT	0	0	0	0	0	0	0	0	0	0	0.262985	0	0	0	0	0	0	0	0.0375693	0	0	1
Q8N9F0	N-acetylaspartate synthetase	NAT8L	0.343328	0	0	0	0	0	0	0	0	0	0	0	0	0	0	0	0.0686657	0	0	1	0	0
Q8IVL1	Neuron navigator 2	NAV2	0	0	0	0	0	0	0.150204	0	0	0	0	0	0	0	0	0	0	0.0375511	0	0	1	0
Q5T321	Neurobeachin	NBEA	0	0	0	0	0	0	0	0	0	0	0	0	0.253698	0	0	0	0	0	0.0362425	0	0	1
A3KFI1	Neuroblastoma suppressor of tumorigenicity 1 (Fragment)	NBL1	0	0	0	0	0	0	0	0.453654	0	0	0	0	0	0	0	0	0	0.113414	0	0	1	0
H7BY70	Neuroblastoma breakpoint family member 20	NBPF20	0	0	0	0	0	0	0	0	0	0	0	0	0.253698	0	0	0	0	0	0.0362425	0	0	1
Q86XI2	Condensin-2 complex subunit G2	NCAPG2	0	0	0	0	0	0	0.150204	0	0	0	0	0	0	0	0	0	0	0.0375511	0	0	1	0
E5RJN3	Condensin-2 complex subunit H2 (Fragment)	NCAPH2	0	0	0.417602	0	0	0	0	0	0	0	0	0	0	0	0	0	0.0835205	0	0	1	0	0
C9J155	Neutrophil cytosol factor 1 (Fragment)	NCF1	0	0	0	0	0	0	0.150204	0	0	0	0	0	0	0	0	0	0	0.0375511	0	0	1	0
B5MCN7	Nuclear receptor coactivator 1	NCOA1	0	0	0	0	0	0	0	0	0.314823	0	0	0	0	0	0	0	0	0.0787059	0	0	1	0
O95944	Natural cytotoxicity triggering receptor 2	NCR2	0	0	0	0	0	0	0	0	0	0.340717	0	0	0	0	0	0	0	0	0.0486739	0	0	1
S4R438	[Heparan sulfate]-glucosamine N-sulfotransferase	NDST2	0	0	0	0	0	0	0.150204	0	0	0	0	0	0	0	0	0	0	0.0375511	0	0	1	0
O95803	Bifunctional heparan sulfate N-deacetylase/N-sulfotransferase 3	NDST3	0.343328	0	0	0	0	0	0	0	0	0	0	0	0	0	0	0	0.0686657	0	0	1	0	0
E9PF49	Complex I-B22	NDUFB9	0	0	0	0	0	0	0.300408	0	0	0	0	0	0	0	0	0	0	0.0751021	0	0	1	0
E9PQ53	NADH dehydrogenase [ubiquinone] 1 subunit C2, isoform 2	NDUFC2-KCTD14	0	0	0	0	0	0	0	0	0	0	0	0	0	0.350755	0	0	0	0	0.0501079	0	0	1
H0YDT4	Complex I-23kD (Fragment)	NDUFS8	0	0	0	0	0	0	0	0	0	0	0	0	0	0	0.307934	0	0	0	0.0439905	0	0	1
Q7Z6G3	N-terminal EF-hand calcium-binding protein 2	NECAB2	0	0	0	0	0.425854	0	0	0	0	0	0	0	0	0	0	0	0.0851708	0	0	1	0	0
H0Y8X6	HECT-type E3 ubiquitin transferase (Fragment)	NEDD4	0	0	0	0	0.425854	0	0	0	0	0	0	0	0	0	0	0	0.0851708	0	0	1	0	0
A0A6Q8PHE7	E3 ubiquitin-protein ligase NEDD4-like (Fragment)	NEDD4L	0	0	0	0	0	0	0	0	0	0	0	0	0	0.70151	0	0	0	0	0.100216	0	0	1
F6U4U2	Serine/threonine-protein kinase Nek2	NEK2	0	0	0.417602	0	0	0	0	0	0	0	0	0	0	0	0	0	0.0835205	0	0	1	0	0
Q7Z628	Neuroepithelial cell-transforming gene 1 protein	NET1	0	0	0	0	0	0	0	0	0	0	0	0	0	0	0	0.358058	0	0	0.0511511	0	0	1
Q9BR09	Neuralized-like protein 2	NEURL2	0	0	0	0	0	0	0.150204	0	0	0	0	0	0	0	0	0	0	0.0375511	0	0	1	0
A0A5F9ZHA0	Merlin (Fragment)	NF2	0	0	0.417602	0	0	0	0	0	0	0	0	0	0	0	0	0	0.0835205	0	0	1	0	0
Q8NET5	NFAT activation molecule 1	NFAM1	0	0	0	0	0	0	0	0	0	0.340717	0	0	0	0	0	0	0	0	0.0486739	0	0	1
O00221	NF-kappa-B inhibitor epsilon	NFKBIE	0.343328	0	0	0	0	0	0	0	0	0	0	0	0	0	0	0	0.0686657	0	0	1	0	0
Q6ZNB6	NF-X1-type zinc finger protein NFXL1	NFXL1	0	0	0	0.272672	0	0	0	0	0	0	0	0	0	0	0	0	0.0545344	0	0	1	0	0
P23511	Nuclear transcription factor Y subunit alpha	NFYA	0	0	0	0	0	0	0	0.453654	0	0	0	0	0	0	0	0	0	0.113414	0	0	1	0
C9JTV7	Ephexin-1 (Fragment)	NGEF	0	0	0	0	0	0	0	0	0.314823	0	0	0	0	0	0	0	0	0.0787059	0	0	1	0
G5E9Q8	HCG2043685, isoform CRA_b	NHEJ1	0	0	0	0	0	0	0	0	0	0	0	0	0.253698	0	0	0	0	0	0.0362425	0	0	1
Q14112	Nidogen-2	NID2	0	0	0	0	0	0	0.150204	0	0	0	0	0	0	0	0	0	0	0.0375511	0	0	1	0
Q0D2K0	Magnesium transporter NIPA4	NIPAL4	0	0	0	0	0	0	0	0	0	0	0	0	0.253698	0	0	0	0	0	0.0362425	0	0	1
Q86X76	Deaminated glutathione amidase	NIT1	0	0.343259	0	0	0	0	0	0	0	0	0	0	0	0	0	0	0.0686518	0	0	1	0	0
Q5M9Q1	NKAP-like protein	NKAPL	0	0.343259	0	0	0	0	0	0	0	0	0	0	0	0	0	0	0.0686518	0	0	1	0	0
Q86W26	NACHT, LRR and PYD domains-containing protein 10	NLRP10	0	0	0	0	0	0	0.150204	0	0	0	0	0	0	0	0	0	0	0.0375511	0	0	1	0
K7EQV0	NACHT, LRR and PYD domains-containing protein 11	NLRP11	0	0	0	0	0	0	0	0.453654	0	0	0	0	0	0	0	0	0	0.113414	0	0	1	0
K7ESK5	NACHT, LRR and PYD domains-containing protein 4 (Fragment)	NLRP4	0	0	0	0	0	0	0	0	0	0	0	0	0	0.350755	0	0	0	0	0.0501079	0	0	1
Q86W28	NACHT, LRR and PYD domains-containing protein 8	NLRP8	0	0	0	0	0	0	0	0	0	0	0.262985	0	0	0	0	0	0	0	0.0375693	0	0	1
C9IZW9	60S ribosomal export protein NMD3 (Fragment)	NMD3	0	0	0	0	0	0	0	0	0	0	0	0	0	0	0.307934	0	0	0	0.0439905	0	0	1
Q4TT34	Nucleoside diphosphate kinase	NME4	0	0	0	0	0	0	0	0.453654	0	0	0	0	0	0	0	0	0	0.113414	0	0	1	0
Q8N427	Thioredoxin domain-containing protein 3	NME8	0	0	0	0	0	0	0	0	0	0	0	0	0.253698	0	0	0	0	0	0.0362425	0	0	1
Q9BZQ4	Nicotinamide/nicotinic acid mononucleotide adenylyltransferase 2	NMNAT2	0	0	0.417602	0	0	0	0	0	0	0	0	0	0	0	0	0	0.0835205	0	0	1	0	0
Q9BVI4	Nucleolar complex protein 4 homolog	NOC4L	0	0	0	0	0	0	0.150204	0	0	0	0	0	0	0	0	0	0	0.0375511	0	0	1	0
Q9UK39	Nocturnin	NOCT	0	0	0	0	0	0.161289	0	0	0	0	0	0	0	0	0	0	0	0.0403222	0	0	1	0
Q9HC29	Nucleotide-binding oligomerization domain-containing protein 2	NOD2	0	0	0.417602	0	0	0	0	0	0	0	0	0	0	0	0	0	0.0835205	0	0	1	0	0
A0A087X0N3	Nucleolar protein 4-like	NOL4L	0	0	0	0.272672	0	0	0	0	0	0	0	0	0	0	0	0	0.0545344	0	0	1	0	0
A0A0A0MRW6	Nucleolar protein 6	NOL6	0	0	0	0	0	0	0	0	0	0	0.262985	0	0	0	0	0	0	0	0.0375693	0	0	1
Q5SY16	Polynucleotide 5'-hydroxyl-kinase NOL9	NOL9	0	0	0	0	0	0.161289	0	0	0	0	0	0	0	0	0	0	0	0.0403222	0	0	1	0
H3BNC4	Nodal modulator 2 (Fragment)	NOMO2	0	0	0	0	0	0.161289	0	0	0	0	0	0	0	0	0	0	0	0.0403222	0	0	1	0
M0QX73	Ribosome biogenesis protein NOP53 (Fragment)	NOP53	0	0	0	0	0	0	0	0.453654	0	0	0	0	0	0	0	0	0	0.113414	0	0	1	0
Q5JXT2	Nucleolar protein 56 (Fragment)	NOP56	0	0	0	0	0	0	0	0	0	0	0	0	0.253698	0	0	0	0	0	0.0362425	0	0	1
O15118	NPC intracellular cholesterol transporter 1	NPC1	0	0	0	0	0	0	0	0.453654	0	0	0	0	0	0	0	0	0	0.113414	0	0	1	0
Q7Z494	Nephrocystin-3	NPHP3	0	0	0	0	0	0	0	0	0	0.340717	0	0	0	0	0	0	0	0	0.0486739	0	0	1
D6RH31	Nephronectin (Fragment)	NPNT	0	0	0	0	0	0	0	0	0	0	0	0	0	0.350755	0	0	0	0	0.0501079	0	0	1
P16066	Atrial natriuretic peptide receptor 1	NPR1	0	0.343259	0	0	0	0	0	0	0	0	0	0	0	0	0	0	0.0686518	0	0	1	0	0
Q5TD07	Ribosyldihydronicotinamide dehydrogenase [quinone]	NQO2	0	0	0	0	0	0	0	0.453654	0	0	0	0	0	0	0	0	0	0.113414	0	0	1	0
A0A494C0P1	Glucocorticoid receptor	NR3C1	0	0	0	0	0	0	0.150204	0	0	0	0	0	0	0	0	0	0	0.0375511	0	0	1	0
A0A0A0MRM2	Nebulin-related-anchoring protein	NRAP	0	0	0	0	0	0	0	0	0	0	0.262985	0	0	0	0	0	0	0	0.0375693	0	0	1
A0A494C1B5	Pro-neuregulin-1, membrane-bound isoform	NRG1	0	0	0	0.272672	0	0	0	0	0	0	0	0	0	0	0	0	0.0545344	0	0	1	0	0
G5E9G7	Neurexin 2, isoform CRA_a	NRXN2	0	0	0	0	0	0	0	0	0	0	0	0.250561	0	0	0	0	0	0	0.0357945	0	0	1
Q9HDB5	Neurexin-3-beta	NRXN3	0	0	0	0	0	0	0	0	0	0	0	0	0	0	0	0.358058	0	0	0.0511511	0	0	1
Q96L73	Histone-lysine N-methyltransferase, H3 lysine-36 specific	NSD1	0	0	0	0.272672	0	0	0	0	0	0	0	0	0	0	0	0	0.0545344	0	0	1	0	0
A0A7P0P278	Histone-lysine N-methyltransferase NSD2	NSD2	0	0	0	0	0	0	0	0	0	0	0	0	0.253698	0	0	0	0	0	0.0362425	0	0	1
C9J2C7	NT5C1B-RDH14 readthrough (Fragment)	NT5C1B-RDH14	0	0.343259	0	0	0	0	0	0	0	0	0	0	0	0	0	0	0.0686518	0	0	1	0	0
Q96CW9	Netrin-G2	NTNG2	0	0	0	0	0	0	0	0	0	0	0	0.250561	0	0	0	0	0	0	0.0357945	0	0	1
A0A7I2V457	NudC domain-containing protein 1	NUDCD1	0	0	0.417602	0	0	0	0	0	0	0	0	0	0	0	0	0	0.0835205	0	0	1	0	0
Q8IVD9	NudC domain-containing protein 3	NUDCD3	0	0	0	0.272672	0	0	0	0	0	0	0	0	0	0	0	0	0.0545344	0	0	1	0	0
A0A087WY61	Nuclear mitotic apparatus protein 1	NUMA1	0	0	0	0	0	0	0	0	0	0	0	0	0	0.350755	0	0	0	0	0.0501079	0	0	1
P57740	Nuclear pore complex protein Nup107	NUP107	0	0	0	0	0	0	0	0	0	0.340717	0	0	0	0	0	0	0	0	0.0486739	0	0	1
O75694	Nuclear pore complex protein Nup155	NUP155	0	0	0	0	0	0	0	0	0	0	0	0.250561	0	0	0	0	0	0	0.0357945	0	0	1
Q5SRE5	Nucleoporin NUP188	NUP188	0	0	0	0	0	0	0	0	0	0	0	0	0	0	0.307934	0	0	0	0.0439905	0	0	1
Q7Z3B4	Nucleoporin p54	NUP54	0	0	0	0	0	0.161289	0	0	0	0	0	0	0	0	0	0	0	0.0403222	0	0	1	0
Q8IVF1	NUT family member 2A	NUTM2A	0	0	0	0	0	0.161289	0	0	0	0	0	0	0	0	0	0	0	0.0403222	0	0	1	0
Q9H4D5	Nuclear RNA export factor 3	NXF3	0	0	0	0	0	0	0.150204	0	0	0	0	0	0	0	0	0	0	0.0375511	0	0	1	0
P29728	2'-5'-oligoadenylate synthase 2	OAS2	0	0	0	0	0	0	0.150204	0	0	0	0	0	0	0	0	0	0	0.0375511	0	0	1	0
A0A0G2JMZ8	Occludin	OCLN	0	0	0	0	0	0	0	0	0	0	0	0	0	0.350755	0	0	0	0	0.0501079	0	0	1
Q14990	Outer dense fiber protein 1	ODF1	0	0	0	0	0	0	0	0	0	0	0	0.250561	0	0	0	0	0	0	0.0357945	0	0	1
Q3SX64	Outer dense fiber protein 3-like protein 2	ODF3L2	0	0	0	0	0	0	0	0	0	0	0	0	0.253698	0	0	0	0	0	0.0362425	0	0	1
O75665	Oral-facial-digital syndrome 1 protein	OFD1	0	0	0	0	0	0	0	0	0	0	0	0	0	0	0.307934	0	0	0	0.0439905	0	0	1
U3KQR8	Hepatocyte nuclear factor 6 (Fragment)	ONECUT1	0	0	0	0	0	0.161289	0	0	0	0	0	0	0	0	0	0	0	0.0403222	0	0	1	0
A0A3B3IUB4	Olfactory receptor 10J3	OR10J3	0	0	0	0	0	0	0	0	0.314823	0	0	0	0	0	0	0	0	0.0787059	0	0	1	0
P0C629	Olfactory receptor 10J4	OR10J4	0	0	0	0	0	0	0	0	0	0	0	0	0	0.350755	0	0	0	0	0.0501079	0	0	1
Q8NHC4	Olfactory receptor 10J5	OR10J5	0	0	0	0	0	0	0	0.453654	0	0	0	0	0	0	0	0	0	0.113414	0	0	1	0
Q8NGZ2	Olfactory receptor 14K1	OR14K1	0	0	0	0	0	0	0	0	0	0	0.262985	0	0	0	0	0	0	0	0.0375693	0	0	1
Q8WZA6	Olfactory receptor 1E3	OR1E3	0	0	0	0	0	0	0.150204	0	0	0	0	0	0	0	0	0	0	0.0375511	0	0	1	0
A0A2R8Y4D9	Putative olfactory receptor 2I1	OR2I1P	0	0	0	0	0	0	0	0	0	0	0	0.250561	0	0	0	0	0	0	0.0357945	0	0	1
Q7Z3T1	Olfactory receptor 2W3	OR2W3	0	0	0	0	0	0	0	0	0	0	0.262985	0	0	0	0	0	0	0	0.0375693	0	0	1
A0A087X1K4	Olfactory receptor	OR3A1	0	0	0	0	0	0	0.150204	0	0	0	0	0	0	0	0	0	0	0.0375511	0	0	1	0
Q8NH70	Olfactory receptor 4A16	OR4A16	0	0	0	0	0	0	0.150204	0	0	0	0	0	0	0	0	0	0	0.0375511	0	0	1	0
Q8NGB4	Olfactory receptor 4S1	OR4S1	0.343328	0	0	0	0	0	0	0	0	0	0	0	0	0	0	0	0.0686657	0	0	1	0	0
Q9H341	Olfactory receptor 51M1	OR51M1	0	0	0	0.272672	0	0	0	0	0	0	0	0	0	0	0	0	0.0545344	0	0	1	0	0
Q8NGF0	Olfactory receptor 52B6	OR52B6	0	0	0	0	0	0	0	0	0.314823	0	0	0	0	0	0	0	0	0.0787059	0	0	1	0
Q8NGH6	Putative olfactory receptor 52L2	OR52L2P	0	0.343259	0	0	0	0	0	0	0	0	0	0	0	0	0	0	0.0686518	0	0	1	0	0
Q13438	Protein OS-9	OS9	0	0	0	0	0	0	0	0	0	0	0	0	0.253698	0	0	0	0	0	0.0362425	0	0	1
A0A2R8Y690	Oxysterol-binding protein	OSBPL2	0	0	0	0	0	0	0	0	0	0	0	0	0	0	0.307934	0	0	0	0.0439905	0	0	1
Q99650	Oncostatin-M-specific receptor subunit beta	OSMR	0	0	0	0	0	0	0	0	0	0	0	0	0	0.350755	0	0	0	0	0.0501079	0	0	1
E5RH04	Protein odd-skipped-related 2	OSR2	0	0	0	0	0	0	0	0	0	0	0	0	0	0	0	0.358058	0	0	0.0511511	0	0	1
Q92882	Osteoclast-stimulating factor 1	OSTF1	0	0	0	0	0	0	0.150204	0	0	0	0	0	0	0	0	0	0	0.0375511	0	0	1	0
P41231	P2Y purinoceptor 2	P2RY2	0	0	0	0	0	0	0	0	0	0	0	0	0.253698	0	0	0	0	0	0.0362425	0	0	1
Q9UQ80	Proliferation-associated protein 2G4	PA2G4	0	0	0	0	0.425854	0	0	0	0	0	0	0	0	0	0	0	0.0851708	0	0	1	0	0
Q9UNF0	Protein kinase C and casein kinase substrate in neurons protein 2	PACSIN2	0	0	0	0	0	0	0	0	0	0	0	0	0.253698	0	0	0	0	0	0.0362425	0	0	1
J3KND8	Phe-4-monooxygenase	PAH	0	0	0	0	0	0	0	0	0	0.340717	0	0	0	0	0	0	0	0	0.0486739	0	0	1
Q9ULE6	Paladin	PALD1	0	0	0	0	0	0	0.150204	0	0	0	0	0	0	0	0	0	0	0.0375511	0	0	1	0
Q9BYG4	Partitioning defective 6 homolog gamma	PARD6G	0	0	0	0	0	0	0	0	0	0.340717	0	0	0	0	0	0	0	0	0.0486739	0	0	1
Q86W56	Poly(ADP-ribose) glycohydrolase	PARG	0	0	0	0	0	0	0	0	0	0	0.262985	0	0	0	0	0	0	0	0.0375693	0	0	1
E9PPE7	Protein mono-ADP-ribosyltransferase PARP10	PARP10	0	0	0	0	0	0	0	0	0	0	0	0	0.253698	0	0	0	0	0	0.0362425	0	0	1
Q460N5	Protein mono-ADP-ribosyltransferase PARP14	PARP14	0	0	0	0	0	0	0	0	0	0.340717	0	0	0	0	0	0	0	0	0.0486739	0	0	1
Q9HBI1	Beta-parvin	PARVB	0	0	0	0	0	0	0	0	0.314823	0	0	0	0	0	0	0	0	0.0787059	0	0	1	0
H0YMQ2	HCG39323, isoform CRA_a	PATL2	0	0	0	0	0	0	0.150204	0	0	0	0	0	0	0	0	0	0	0.0375511	0	0	1	0
A0A1W2PQG7	Paired box protein Pax-6	PAX6	0	0	0	0	0.425854	0	0	0	0	0	0	0	0	0	0	0	0.0851708	0	0	1	0	0
C9JAW3	Propionyl-CoA carboxylase beta chain, mitochondrial (Fragment)	PCCB	0	0	0	0	0	0	0	0	0	0	0	0	0	0	0.307934	0	0	0	0.0439905	0	0	1
Q08174	Protocadherin-1	PCDH1	0.343328	0	0	0	0	0	0	0	0	0	0	0	0	0	0	0	0.0686657	0	0	1	0	0
A0A087X2C4	Protocadherin-7 (Fragment)	PCDH7	0	0	0	0	0	0	0	0	0	0	0	0	0	0	0	0.358058	0	0	0.0511511	0	0	1
Q9UN70	Protocadherin gamma-C3	PCDHGC3	0.343328	0	0	0	0	0	0	0	0	0	0	0	0	0	0	0	0.0686657	0	0	1	0	0
Q9Y5F6	Protocadherin gamma-C5	PCDHGC5	0	0	0	0	0	0	0	0	0	0	0	0.250561	0	0	0	0	0	0	0.0357945	0	0	1
X6RC47	PC-esterase domain-containing protein 1A (Fragment)	PCED1A	0	0	0	0	0	0	0	0	0	0	0.262985	0	0	0	0	0	0	0	0.0375693	0	0	1
H0YMU6	Phosphoenolpyruvate carboxykinase [GTP], mitochondrial (Fragment)	PCK2	0	0	0	0	0	0	0	0	0	0	0.262985	0	0	0	0	0	0	0	0.0375693	0	0	1
A0A4W8VX11	Pericentriolar material 1 protein	PCM1	0	0	0	0	0	0.161289	0	0	0	0	0	0	0	0	0	0	0	0.0403222	0	0	1	0
O95613	Pericentrin	PCNT	0	0	0	0	0	0	0	0	0	0.340717	0	0	0	0	0	0	0	0	0.0486739	0	0	1
H0YBF4	Pecanex-like protein (Fragment)	PCNX2	0	0	0	0	0	0	0	0.453654	0	0	0	0	0	0	0	0	0	0.113414	0	0	1	0
Q9H6A9	Pecanex-like protein 3	PCNX3	0	0	0	0	0	0.161289	0	0	0	0	0	0	0	0	0	0	0	0.0403222	0	0	1	0
Q92824	Proprotein convertase subtilisin/kexin type 5	PCSK5	0	0	0	0	0.425854	0	0	0	0	0	0	0	0	0	0	0	0.0851708	0	0	1	0	0
Q9BQ51	Programmed cell death 1 ligand 2	PDCD1LG2	0.343328	0	0	0	0	0	0	0	0	0	0	0	0	0	0	0	0.0686657	0	0	1	0	0
Q8N4E4	Phosducin-like protein 2	PDCL2	0	0	0	0	0	0	0	0	0	0	0.52597	0	0	0	0	0	0	0	0.0751386	0	0	1
P09619	Platelet-derived growth factor receptor beta	PDGFRB	0	0.343259	0	0	0	0	0	0	0	0	0	0	0	0	0	0	0.0686518	0	0	1	0	0
P30101	Protein disulfide-isomerase A3	PDIA3	0	0	0	0	0	0.322578	0	0	0	0	0	0	0	0	0	0	0	0.0806444	0	0	1	0
E5RGS7	LIM zinc-binding domain-containing protein	PDLIM2	0	0	0	0.272672	0	0	0	0	0	0	0	0	0	0	0	0	0.0545344	0	0	1	0	0
E5RI96	[Pyruvate dehydrogenase [acetyl-transferring]]-phosphatase 1, mitochondrial (Fragment)	PDP1	0	0	0	0	0	0	0	0	0	0	0	0.250561	0	0	0	0	0	0	0.0357945	0	0	1
F2Z2Y4	Pyridoxal kinase	PDXK	0	0	0	0	0	0	0	0	0	0	0.262985	0	0	0	0	0	0	0	0.0375693	0	0	1
A0A3B3IRU6	Paternally-expressed gene 3 protein	PEG3	0	0	0	0	0.425854	0	0	0	0	0	0	0	0	0	0	0	0.0851708	0	0	1	0	0
P01210	Proenkephalin-A	PENK	0	0	0.417602	0	0	0	0	0	0	0	0	0	0	0	0	0	0.0835205	0	0	1	0	0
A0A087WV69	Period circadian protein homolog 3	PER3	0	0	0	0	0	0.161289	0	0	0	0	0	0	0	0	0	0	0	0.0403222	0	0	1	0
Q5SV97	PGC-1 and ERR-induced regulator in muscle protein 1	PERM1	0	0	0	0	0	0	0	0	0.314823	0	0	0	0	0	0	0	0	0.0787059	0	0	1	0
B5MCF9	Pescadillo homolog	PES1	0	0	0	0	0	0	0	0	0	0	0	0	0	0	0	0.358058	0	0	0.0511511	0	0	1
A0A0C4DG33	Peroxin-1	PEX1	0	0	0	0	0	0	0	0	0	0	0.262985	0	0	0	0	0	0	0	0.0375693	0	0	1
Q5QNY5	Peroxin-19 (Fragment)	PEX19	0	0	0	0	0	0	0	0	0	0	0	0.250561	0	0	0	0	0	0	0.0357945	0	0	1
P17858	ATP-dependent 6-phosphofructokinase, liver type	PFKL	0	0	0	0	0	0	0	0	0	0	0	0	0	0	0.307934	0	0	0	0.0439905	0	0	1
A0A087WTP0	Post-GPI attachment to proteins factor 3	PGAP3	0	0	0.417602	0	0	0	0	0	0	0	0	0	0	0	0	0	0.0835205	0	0	1	0	0
H7C1S0	Post-GPI attachment to proteins factor 6 (Fragment)	PGAP6	0	0	0	0	0	0.161289	0	0	0	0	0	0	0	0	0	0	0	0.0403222	0	0	1	0
P20142	Gastricsin	PGC	0	0	0	0	0	0	0.150204	0	0	0	0	0	0	0	0	0	0	0.0375511	0	0	1	0
A6NMN0	Phosphorylase b kinase regulatory subunit	PHKA1	0	0	0	0	0	0	0	0	0	0	0	0	0	0	0.307934	0	0	0	0.0439905	0	0	1
Q93100	Phosphorylase b kinase regulatory subunit beta	PHKB	0	0	0	0	0	0	0	0	0	0	0	0	0.253698	0	0	0	0	0	0.0362425	0	0	1
J3KNN3	Phosphorylase kinase	PHKG2	0	0	0	0	0	0	0.150204	0	0	0	0	0	0	0	0	0	0	0.0375511	0	0	1	0
E9PHH8	E3 SUMO-protein ligase PIAS3	PIAS3	0.343328	0	0	0	0	0	0	0	0	0	0	0	0	0	0	0	0.0686657	0	0	1	0	0
E9PK13	Phosphatidylinositol-binding clathrin assembly protein	PICALM	0	0	0	0	0	0	0.150204	0	0	0	0	0	0	0	0	0	0	0.0375511	0	0	1	0
Q92508	Piezo-type mechanosensitive ion channel component 1	PIEZO1	0	0	0	0	0	0	0	0	0	0	0	0	0	0.350755	0	0	0	0	0.0501079	0	0	1
Q92643	GPI-anchor transamidase	PIGK	0	0	0	0	0	0	0.150204	0	0	0	0	0	0	0	0	0	0	0.0375511	0	0	1	0
O00443	Phosphatidylinositol 4-phosphate 3-kinase C2 domain-containing subunit alpha	PIK3C2A	0	0	0.417602	0	0	0	0	0	0	0	0	0	0	0	0	0	0.0835205	0	0	1	0	0
A0A087WV31	Phosphatidylinositol 4-phosphate 3-kinase C2 domain-containing subunit gamma (Fragment)	PIK3C2G	0	0	0	0	0	0	0	0	0	0	0	0	0	0	0.307934	0	0	0	0.0439905	0	0	1
A0A6Q8PGN9	Phosphatidylinositol-4,5-bisphosphate 3-kinase	PIK3CA	0	0	0	0	0	0	0	0	0	0	0	0.250561	0	0	0	0	0	0	0.0357945	0	0	1
C9JL08	1-phosphatidylinositol 3-phosphate 5-kinase (Fragment)	PIKFYVE	0	0	0	0	0	0	0	0	0	0.340717	0	0	0	0	0	0	0	0	0.0486739	0	0	1
A0A7P0T808	Phosphatidylinositol 4-phosphate 5-kinase type-1 gamma	PIP5K1C	0	0	0	0	0	0	0.150204	0	0	0	0	0	0	0	0	0	0	0.0375511	0	0	1	0
Q7Z443	Polycystic kidney disease protein 1-like 3	PKD1L3	0	0	0	0	0	0	0	0	0	0	0	0	0	0	0.307934	0	0	0	0.0439905	0	0	1
Q9NTG1	Polycystic kidney disease and receptor for egg jelly-related protein	PKDREJ	0	0	0	0	0	0	0	0.453654	0	0	0	0	0	0	0	0	0	0.113414	0	0	1	0
Q99959	Plakophilin-2	PKP2	0	0	0	0	0	0.161289	0	0	0	0	0	0	0	0	0	0	0	0.0403222	0	0	1	0
P39877	Phospholipase A2 group V	PLA2G5	0	0	0.417602	0	0	0	0	0	0	0	0	0	0	0	0	0	0.0835205	0	0	1	0	0
D6RA24	Placenta-specific 8, isoform CRA_b	PLAC8	0	0	0	0.272672	0	0	0	0	0	0	0	0	0	0	0	0	0.0545344	0	0	1	0	0
P00750	Tissue-type plasminogen activator	PLAT	0	0	0	0	0	0	0	0	0	0	0	0.250561	0	0	0	0	0	0	0.0357945	0	0	1
Q9BRC7	1-phosphatidylinositol 4,5-bisphosphate phosphodiesterase delta-4	PLCD4	0	0	0	0	0	0	0.150204	0	0	0	0	0	0	0	0	0	0	0.0375511	0	0	1	0
H3BUD4	Phosphoinositide phospholipase C (Fragment)	PLCL1	0	0	0	0	0	0.161289	0	0	0	0	0	0	0	0	0	0	0	0.0403222	0	0	1	0
Q86YW0	1-phosphatidylinositol 4,5-bisphosphate phosphodiesterase zeta-1	PLCZ1	0	0	0	0	0	0	0	0	0	0	0	0	0	0	0.307934	0	0	0	0.0439905	0	0	1
M0QZK2	5'-3' exonuclease PLD3 (Fragment)	PLD3	0	0	0	0	0	0	0	0	0	0	0.262985	0	0	0	0	0	0	0	0.0375693	0	0	1
H0YG48	Pleckstrin homology domain-containing family A member 5 (Fragment)	PLEKHA5	0	0	0	0	0	0	0	0	0	0	0	0	0	0	0	0.358058	0	0	0.0511511	0	0	1
Q9H8W4	Pleckstrin homology domain-containing family F member 2	PLEKHF2	0	0	0	0	0	0	0	0	0	0	0	0.250561	0	0	0	0	0	0	0.0357945	0	0	1
Q96PX9	Pleckstrin homology domain-containing family G member 4B	PLEKHG4B	0	0	0	0	0	0	0	0	0	0	0	0.501123	0	0	0	0	0	0	0.071589	0	0	1
O60664	Perilipin-3	PLIN3	0	0	0	0	0	0	0	0	0	0	0	0.250561	0	0	0	0	0	0	0.0357945	0	0	1
Q96Q06	Perilipin-4	PLIN4	0	0	0	0	0	0.161289	0	0	0	0	0	0	0	0	0	0	0	0.0403222	0	0	1	0
O14494	Phospholipid phosphatase 1	PLPP1	0	0.343259	0	0	0	0	0	0	0	0	0	0	0	0	0	0	0.0686518	0	0	1	0	0
B7Z982	Pleiotropic regulator 1	PLRG1	0	0	0	0	0	0	0	0	0	0	0.262985	0	0	0	0	0	0	0	0.0375693	0	0	1
Q14651	Plastin-1	PLS1	0	0	0	0	0	0	0	0	0	0	0	0	0	0	0	0.358058	0	0	0.0511511	0	0	1
C9J916	Phospholipid scramblase (Fragment)	PLSCR4	0	0	0	0	0	0	0.150204	0	0	0	0	0	0	0	0	0	0	0.0375511	0	0	1	0
O15031	Plexin-B2	PLXNB2	0	0	0	0	0	0	0.150204	0	0	0	0	0	0	0	0	0	0	0.0375511	0	0	1	0
Q96T60	Bifunctional polynucleotide phosphatase/kinase	PNKP	0	0	0	0	0	0	0	0	0	0	0	0	0	0	0.307934	0	0	0	0.0439905	0	0	1
Q9H307	Pinin	PNN	0	0	0	0	0	0	0	0	0	0	0	0	0	0	0	0.358058	0	0	0.0511511	0	0	1
Q8TCS8	Polyribonucleotide nucleotidyltransferase 1, mitochondrial	PNPT1	0	0	0	0	0	0	0	0	0	0	0	0	0.253698	0	0	0	0	0	0.0362425	0	0	1
S6FW71	GDP-fucose protein O-fucosyltransferase 2	POFUT2	0	0	0	0	0	0	0.150204	0	0	0	0	0	0	0	0	0	0	0.0375511	0	0	1	0
Q8NBL1	Protein O-glucosyltransferase 1	POGLUT1	0	0	0	0	0	0	0	0	0	0	0	0	0	0.350755	0	0	0	0	0.0501079	0	0	1
A0A3B3ITS5	DNA polymerase alpha subunit B	POLA2	0	0	0	0	0	0	0	0	0	0	0	0	0.253698	0	0	0	0	0	0.0362425	0	0	1
Q07864	DNA polymerase epsilon catalytic subunit A	POLE	0	0	0.417602	0	0	0	0	0	0	0	0	0	0	0	0	0	0.0835205	0	0	1	0	0
H0YA88	DNA polymerase nu (Fragment)	POLN	0	0	0	0	0	0	0	0	0	0	0	0	0	0	0	0.358058	0	0	0.0511511	0	0	1
C9J4M6	DNA-directed RNA polymerase subunit beta	POLR2B	0	0	0	0	0	0	0.150204	0	0	0	0	0	0	0	0	0	0	0.0375511	0	0	1	0
O00411	DNA-directed RNA polymerase, mitochondrial	POLRMT	0	0	0	0.272672	0	0	0	0	0	0	0	0	0	0	0	0	0.0545344	0	0	1	0	0
P27169	Serum paraoxonase/arylesterase 1	PON1	0	0	0	0	0	0	0.150204	0	0	0	0	0	0	0	0	0	0	0.0375511	0	0	1	0
Q99575	Ribonucleases P/MRP protein subunit POP1	POP1	0	0	0	0	0	0	0.150204	0	0	0	0	0	0	0	0	0	0	0.0375511	0	0	1	0
Q6S545	POTE ankyrin domain family member H	POTEH	0	0	0	0	0	0	0	0.453654	0	0	0	0	0	0	0	0	0	0.113414	0	0	1	0
Q9UKI9	POU domain, class 2, transcription factor 3	POU2F3	0	0	0	0	0	0	0	0	0	0	0	0.250561	0	0	0	0	0	0	0.0357945	0	0	1
Q8N7G0	POU domain, class 5, transcription factor 2	POU5F2	0	0	0	0	0	0	0	0	0	0	0	0	0.253698	0	0	0	0	0	0.0362425	0	0	1
O15355	Protein phosphatase 1G	PPM1G	0	0	0	0	0.425854	0	0	0	0	0	0	0	0	0	0	0	0.0851708	0	0	1	0	0
A0A3B3ISH4	Protein phosphatase 1 regulatory subunit 12A (Fragment)	PPP1R12A	0	0.343259	0	0	0	0	0	0	0	0	0	0	0	0	0	0	0.0686518	0	0	1	0	0
Q5T8A7	Protein phosphatase 1 regulatory subunit 26	PPP1R26	0	0	0.417602	0	0	0	0	0	0	0	0	0	0	0	0	0	0.0835205	0	0	1	0	0
O75864	Protein phosphatase 1 regulatory subunit 37	PPP1R37	0	0	0	0	0	0.161289	0	0	0	0	0	0	0	0	0	0	0	0.0403222	0	0	1	0
C9J177	Protein phosphatase 1 regulatory subunit 7 (Fragment)	PPP1R7	0	0	0	0	0	0.161289	0	0	0	0	0	0	0	0	0	0	0	0.0403222	0	0	1	0
P48454	Serine/threonine-protein phosphatase 2B catalytic subunit gamma isoform	PPP3CC	0	0.343259	0	0	0	0	0	0	0	0	0	0	0	0	0	0	0.0686518	0	0	1	0	0
A0A0G2JIU6	Lysosomal thioesterase PPT2 (Fragment)	PPT2	0	0.343259	0	0	0	0	0	0	0	0	0	0	0	0	0	0	0.0686518	0	0	1	0	0
Q5VTA0	PRAME family member 17	PRAMEF17	0	0	0	0	0	0	0	0	0	0	0	0	0	0	0.307934	0	0	0	0.0439905	0	0	1
Q5VWM3	PRAME family member 18	PRAMEF18	0	0	0	0.272672	0	0	0	0	0	0	0	0	0	0	0	0	0.0545344	0	0	1	0	0
A0A3B3IU23	PR domain zinc finger protein 1	PRDM1	0	0	0	0	0	0	0.150204	0	0	0	0	0	0	0	0	0	0	0.0375511	0	0	1	0
E9PS52	PR domain zinc finger protein 10 (Fragment)	PRDM10	0	0	0	0	0	0.161289	0	0	0	0	0	0	0	0	0	0	0	0.0403222	0	0	1	0
H3BSZ2	PR domain-containing protein 11	PRDM11	0	0	0	0	0	0	0	0	0	0	0	0	0	0.350755	0	0	0	0	0.0501079	0	0	1
Q13029	PR domain zinc finger protein 2	PRDM2	0	0	0	0	0	0	0	0	0	0	0.262985	0	0	0	0	0	0	0	0.0375693	0	0	1
Q9NQX1	PR domain zinc finger protein 5	PRDM5	0	0	0	0	0	0	0	0	0	0	0	0	0.253698	0	0	0	0	0	0.0362425	0	0	1
P30041	Peroxiredoxin-6	PRDX6	0	0	0	0	0	0	0	0	0	0	0.262985	0	0	0	0	0	0	0	0.0375693	0	0	1
Q70Z35	Phosphatidylinositol 3,4,5-trisphosphate-dependent Rac exchanger 2 protein	PREX2	0	0	0	0	0	0	0	0	0.314823	0	0	0	0	0	0	0	0	0.0787059	0	0	1	0
P05771	Protein kinase C beta type	PRKCB	0	0	0	0	0	0	0	0	0	0	0	0.250561	0	0	0	0	0	0	0.0357945	0	0	1
Q05655	Protein kinase C delta type	PRKCD	0	0	0	0	0	0	0	0	0	0	0	0	0	0.350755	0	0	0	0	0.0501079	0	0	1
Q02156	Protein kinase C epsilon type	PRKCE	0	0	0	0	0	0	0	0	0	0	0	0	0	0	0.307934	0	0	0	0.0439905	0	0	1
P49683	Prolactin-releasing peptide receptor	PRLHR	0	0	0	0	0	0	0.150204	0	0	0	0	0	0	0	0	0	0	0.0375511	0	0	1	0
D6R9P5	Prolactin receptor (Fragment)	PRLR	0	0	0	0	0	0	0.150204	0	0	0	0	0	0	0	0	0	0	0.0375511	0	0	1	0
A2A2V1	Major prion protein (Fragment)	PRNP	0	0	0	0.272672	0	0	0	0	0	0	0	0	0	0	0	0	0.0545344	0	0	1	0	0
A0A087WWM6	Proline dehydrogenase	PRODH	0	0	0	0	0	0	0	0	0	0	0	0.250561	0	0	0	0	0	0	0.0357945	0	0	1
O94906	Pre-mRNA-processing factor 6	PRPF6	0	0	0	0	0	0	0.150204	0	0	0	0	0	0	0	0	0	0	0.0375511	0	0	1	0
Q5THK1	Protein PRR14L	PRR14L	0	0	0	0	0	0	0	0.453654	0	0	0	0	0	0	0	0	0	0.113414	0	0	1	0
A0A096LNU1	Proline-rich protein 36 (Fragment)	PRR36	0	0	0	0	0	0.161289	0	0	0	0	0	0	0	0	0	0	0	0.0403222	0	0	1	0
Q5JSZ5	Protein PRRC2B	PRRC2B	0	0	0	0	0	0.161289	0	0	0	0	0	0	0	0	0	0	0	0.0403222	0	0	1	0
C9JNY5	Transmembrane gamma-carboxyglutamic acid protein 1 (Fragment)	PRRG1	0	0	0	0	0	0	0	0	0	0	0.262985	0	0	0	0	0	0	0	0.0375693	0	0	1
H7BZH9	Protein prune homolog 2 (Fragment)	PRUNE2	0.686657	0	0	0	0	0	0	0	0	0	0	0	0	0	0	0	0.137331	0	0	1	0	0
Q9BXM0	Periaxin	PRX	0	0	0	0	0	0	0.150204	0	0	0	0	0	0	0	0	0	0	0.0375511	0	0	1	0
A0A7I2V5S6	Presenilin	PSEN2	0	0	0	0	0	0	0	0.453654	0	0	0	0	0	0	0	0	0	0.113414	0	0	1	0
G5E9F7	Pregnancy specific beta-1-glycoprotein 1, isoform CRA_a	PSG1	0	0	0	0	0	0	0	0.453654	0	0	0	0	0	0	0	0	0	0.113414	0	0	1	0
H0YL69	Proteasome subunit alpha type (Fragment)	PSMA4	0	0	0	0	0	0	0	0	0	0	0.262985	0	0	0	0	0	0	0	0.0375693	0	0	1
P62191	26S proteasome regulatory subunit 4	PSMC1	0	0.343259	0	0	0	0	0	0	0	0	0	0	0	0	0	0	0.0686518	0	0	1	0	0
P17980	26S proteasome regulatory subunit 6A	PSMC3	0	0	0	0	0	0	0	0	0	0.340717	0	0	0	0	0	0	0	0	0.0486739	0	0	1
O15172	Putative phosphoserine phosphatase-like protein	PSPHP1	0	0	0	0	0	0	0	0	0	0	0	0	0.253698	0	0	0	0	0	0.0362425	0	0	1
D6RJH8	Pentatricopeptide repeat-containing protein 2, mitochondrial	PTCD2	0	0	0	0	0	0.161289	0	0	0	0	0	0	0	0	0	0	0	0.0403222	0	0	1	0
P35408	Prostaglandin E2 receptor EP4 subtype	PTGER4	0	0.343259	0	0	0	0	0	0	0	0	0	0	0	0	0	0	0.0686518	0	0	1	0	0
Q96A98	Tuberoinfundibular peptide of 39 residues	PTH2	0	0.343259	0	0	0	0	0	0	0	0	0	0	0	0	0	0	0.0686518	0	0	1	0	0
A0A0C4DGR2	Prostate tumor overexpressed gene 1, isoform CRA_d	PTOV1	0	0	0.417602	0	0	0	0	0	0	0	0	0	0	0	0	0	0.0835205	0	0	1	0	0
B7ZBP7	Serine/threonine-protein phosphatase 2A activator	PTPA	0	0	0	0	0	0	0	0.453654	0	0	0	0	0	0	0	0	0	0.113414	0	0	1	0
K7ENP9	Tyrosine-protein phosphatase non-receptor type 2 (Fragment)	PTPN2	0	0	0	0	0	0	0	0	0	0	0.262985	0	0	0	0	0	0	0	0.0375693	0	0	1
F5GWR7	Protein-tyrosine-phosphatase	PTPRD	0	0.343259	0	0	0	0	0	0	0	0	0	0	0	0	0	0	0.0686518	0	0	1	0	0
A0A6I8PRZ5	Receptor-type tyrosine-protein phosphatase O	PTPRO	0	0	0	0	0	0	0.150204	0	0	0	0	0	0	0	0	0	0	0.0375511	0	0	1	0
A0A087WZU1	Protein-tyrosine-phosphatase	PTPRQ	0	0	0	0	0	0	0	0	0	0	0	0	0.253698	0	0	0	0	0	0.0362425	0	0	1
F8VVE9	Protein-tyrosine-phosphatase (Fragment)	PTPRR	0	0	0	0	0	0.161289	0	0	0	0	0	0	0	0	0	0	0	0.0403222	0	0	1	0
Q92729	Receptor-type tyrosine-protein phosphatase U	PTPRU	0	0	0	0	0	0	0	0.453654	0	0	0	0	0	0	0	0	0	0.113414	0	0	1	0
A0A096LPA3	Probable peptidyl-tRNA hydrolase (Fragment)	PTRH1	0	0.343259	0	0	0	0	0	0	0	0	0	0	0	0	0	0	0.0686518	0	0	1	0	0
B8ZZ19	Parvalbumin (Fragment)	PVALB	0	0	0	0	0	0	0	0	0	0	0	0	0	0.350755	0	0	0	0	0.0501079	0	0	1
Q9H0J4	Glutamine-rich protein 2	QRICH2	0	0	0	0	0	0	0	0	0	0.340717	0	0	0	0	0	0	0	0	0.0486739	0	0	1
A0A384DVK4	Coiled-coil domain-containing protein R3HCC1L	R3HCC1L	0	0	0.417602	0	0	0	0	0	0	0	0	0	0	0	0	0	0.0835205	0	0	1	0	0
K7ER32	R3H domain-containing protein 4	R3HDM4	0	0	0	0	0	0	0	0	0	0	0	0	0	0	0.307934	0	0	0	0.0439905	0	0	1
P62491	Ras-related protein Rab-11A	RAB11A	0	0	0	0	0	0	0	0	0	0	0	0	0.253698	0	0	0	0	0	0.0362425	0	0	1
J3KSM8	Ras-related protein Rab-31	RAB31	0	0	0	0	0	0	0.150204	0	0	0	0	0	0	0	0	0	0	0.0375511	0	0	1	0
F8VTR6	Rab-3A-interacting protein	RAB3IP	0	0	0	0	0	0	0	0	0	0	0	0	0	0	0	0.358058	0	0	0.0511511	0	0	1
Q9Y3P9	Rab GTPase-activating protein 1	RABGAP1	0	0	0	0	0	0	0	0	0	0	0	0	0	0	0	0.358058	0	0	0.0511511	0	0	1
E9PFK9	Rab5 GDP/GTP exchange factor	RABGEF1	0	0	0	0	0	0	0	0	0	0	0.262985	0	0	0	0	0	0	0	0.0375693	0	0	1
[truncated: 494 more rows]
