# Supplementary material for: Uncovering New Biomarkers for Prostate Cancer Through Proteomic and Network Analysis
Source: Biology (Basel). 2025 Mar 4;14(3):256. doi: 10.3390/biology14030256 (PMC11939979; doi:10.3390/biology14030256)
Supplement: Supplementary file 1 [file biology-14-00256-s001.zip › Table S2.xlsx]

## Sheet: Table S2
Table S2. Differentially abundant proteins (DAPs) selected by comparing the protein profiles from urine of healthy donors (HDs, n=5) and patients affected by low-risk (LRPCa, n=4) and high-risk (HRPCa, n=7) prostate cancer. For each protein, UNIPROT ID, Protein Name and Gene Name are shown. In addition, Peptide Spectrum Matches (PSMs) per sample, the average PSMs per group, and the identification…
			Peptide Spectrum Matches (PSMs)
Annotations			Healthy Donors (HDs)					Low-Risk Prostate Cancer (LRPCa)				High-Risk Prostate Cancer (HRPCa)							Average PSMs			% AV.PSMs			LDA		IF
UNIPROT ID	Protein Name	GeneName	Sub1	Sub2	Sub3	Sub4	Sub5	Sub1	Sub2	Sub3	Sub4	Sub1	Sub2	Sub3	Sub4	Sub5	Sub6	Sub7	HDs	LRPCa	HRPCa	HDs	LRPCa	HRPCa	F ratio	Prob	HDs	LRPCa	HRPCa
A0A0A0MSA9	Poliovirus receptor	PVR	5.5	4.5	7.5	5.5	3.4	0	0	0	0	0	0.8	0.5	1	0.4	3.1	0	5.28	0	0.828571	100	0	15.6926	32.2094	9.18601e-06	5	0	5
Q9BRK3	Matrix remodeling-associated protein 8	MXRA8	5.1	5.1	7.1	5.2	5.5	0	0	0	2.5	0	1.3	0	2.3	2.8	1.2	0	5.6	0.625	1.08571	100	11.1607	19.3878	31.5876	1.02057e-05	5	1	4
Q9HCN6	Platelet glycoprotein VI	GP6	1.7	1	0.8	1.6	1.3	0	0.2	0	0	0	0.5	0	0	0	0.6	0	1.28	0.05	0.157143	100	3.90625	12.2768	28.7639	1.6838e-05	5	1	2
A0A0C4DGN4	Zymogen granule protein 16 homolog B	ZG16B	2.4	3.4	2.5	1.9	2.6	0	0	0	1.3	0	0	0	1.5	0.7	0	0	2.56	0.325	0.314286	100	12.6953	12.2768	25.021	3.49171e-05	5	1	2
P01042	Kininogen-1	KNG1	35.4	24	33.4	17.7	30.2	0.8	6	1.4	11.3	3.1	12.9	10.8	15	18.2	12.9	5.7	28.14	4.875	11.2286	100	17.3241	39.9025	19.9534	0.000109096	5	4	7
P26992	Ciliary neurotrophic factor receptor subunit alpha	CNTFR	2.7	2.4	3.3	1.4	3	0	0	0	0	0	0	1.3	1.5	1.1	1.8	1.4	2.56	0	1.01429	100	0	39.6205	18.7332	0.00014829	5	0	5
F8W111	Carboxypeptidase M (Fragment)	CPM	1.7	0.3	0.8	0.8	1.3	0	0	0	0	0	0	0	0	0	0	0	0.98	0	0	100	0	0	18.6925	0.000149858	5	0	0
O75144	ICOS ligand	ICOSLG	1.7	2.7	5	3	5.1	0	0	0	0.3	0	0	0	0.5	0	2.2	0	3.5	0.075	0.385714	100	2.14286	11.0204	17.9467	0.00018218	5	1	2
P01133	Pro-epidermal growth factor	EGF	46.3	31.9	58.9	36.5	54.5	0	3.9	0	21.7	0.3	16.8	2.3	12.9	36.1	8.9	1.8	45.62	6.4	11.3	100	14.0289	24.7698	16.4431	0.000275231	5	2	7
Q8NFZ8	Cell adhesion molecule 4	CADM4	4.5	1	2.5	2.2	2.1	0	0	0	0.6	0	0	0	0.5	0	1.2	0	2.46	0.15	0.242857	100	6.09756	9.87224	14.0997	0.000554427	5	1	2
P19823	Inter-alpha-trypsin inhibitor heavy chain H2	ITIH2	0	0	0	0	0	2.3	0.5	0.9	0.9	0	0	0	0	0	0	0	0	1.15	0	0	100	0	13.7908	0.00061164	0	4	0
A0A075B7D0	Immunoglobulin heavy variable 1/OR15-1 (non-functional) (Fragment)	IGHV1OR15-1	0	0	0	0	0	0.2	0.3	0	0.3	0	0	0	0	0	0	0	0	0.2	0	0	100	0	13	0.000791976	0	3	0
P01008	Antithrombin-III	SERPINC1	1.4	0	0	1.6	0	5.2	12	5	5.4	2.4	3.9	3.3	2.3	0	1.2	2.5	0.6	6.9	2.22857	8.69565	100	32.2981	12.7942	0.00084851	2	4	6
F5H7N8	Oxidized low-density lipoprotein receptor 1 (Fragment)	OLR1	1.4	0	2.5	1.4	2.1	0	0	0	0	0	0.3	0	0	0	0	0	1.48	0	0.0428571	100	0	2.89575	12.735	0.000865639	4	0	1
Q9H8L6	Multimerin-2	MMRN2	1.4	3.4	3.3	1.1	1.3	0	0	0	0.9	0	0	0	1	0	0	0	2.1	0.225	0.142857	100	10.7143	6.80272	12.3583	0.000984414	5	1	1
Q16651	Prostasin	PRSS8	3.1	1	0.8	1.9	2.6	0	0	0	0	0	0	0	0.3	1.4	0	0	1.88	0	0.242857	100	0	12.9179	12.0852	0.00108231	5	0	2
C9JF17	Apolipoprotein D (Fragment)	APOD	39.1	40.8	39.3	28.4	35.3	2.6	24	8.6	18.6	19.1	18.1	26.3	27.7	34.7	28.3	36.5	36.58	13.45	27.2429	100	36.7687	74.4747	11.5233	0.00132136	5	4	7
P12109	Collagen alpha-1(VI) chain	COL6A1	13.4	11.7	15.9	12.3	7.2	0	0.2	0	10.1	0	4.2	1.8	6.8	3.2	6.8	0	12.1	2.575	3.25714	100	21.281	26.9185	11.2242	0.00147317	5	2	5
P24855	Deoxyribonuclease-1	DNASE1	3.4	5.8	4.2	2.7	2.1	0	0	0	1.9	0	0	0.3	1.5	1.1	2.8	0.7	3.64	0.475	0.914286	100	13.0495	25.1177	11.1124	0.001535	5	1	5
J3QQU6	Secreted and transmembrane protein 1	SECTM1	4.1	11.7	16.7	9	17.5	0	0.2	0	1.9	0	7.9	4	5.1	7.7	6.2	7.5	11.8	0.525	5.48571	100	4.44915	46.4891	10.807	0.00171988	5	2	6
Q8WZ75	Roundabout homolog 4	ROBO4	5.5	0.7	6.3	3.5	1.7	0	0	0	0	0	1.1	0	0	0	0.6	0	3.54	0	0.242857	100	0	6.86037	10.6802	0.00180404	5	0	2
Q6UXG3	CMRF35-like molecule 9	CD300LG	1	3.1	2.9	3	2.6	0	0.2	0	1.3	1	0.3	0	1.5	1.8	1.8	0	2.52	0.375	0.914286	100	14.881	36.2812	9.47468	0.00289486	5	2	5
P07911	Uromodulin	UMOD	113	105.4	161.6	75.8	165.2	20.6	54.4	41.3	78.7	44.3	47.3	54.1	67	110.1	79.8	66.6	124.2	48.75	67.0286	100	39.2512	53.9683	8.9632	0.00357677	5	4	7
P01024	Complement C3	C3	0	0	0	1.4	0.9	47.1	32	6.4	15.1	9.5	10.5	10.3	2.5	0.4	2.2	3.2	0.46	25.15	5.51429	1.82903	100	21.9256	8.83417	0.00377698	2	4	7
Q96RW7	Hemicentin-1	HMCN1	5.5	2.7	2.9	0.8	3	0	0	0	0.3	0	0.5	0	2.8	0	0.6	0	2.98	0.075	0.557143	100	2.51678	18.6961	8.82233	0.00379599	5	1	3
P04746	Pancreatic alpha-amylase	AMY2A	23	24.4	35.5	28.1	49.8	0.5	4.1	0	7.2	1	19.5	9.5	17.5	39.6	19.7	7.9	32.16	2.95	16.3857	100	9.17289	50.9506	8.73358	0.00394207	5	3	7
O15240	Neurosecretory protein VGF	VGF	1.7	2.4	0	0.5	1.7	0	0	0	0	0	0	0.3	0	0	0	0	1.26	0	0.0428571	100	0	3.40136	8.6493	0.00408682	4	0	1
D6RBV2	Vesicular integral-membrane protein VIP36	LMAN2	20.3	15.1	12.1	6.3	8.1	0	1.5	0	7.9	3.7	5	2.3	7.6	6	7.4	2.5	12.38	2.35	4.92857	100	18.9822	39.8108	8.55046	0.00426445	5	2	7
P22891	Vitamin K-dependent protein Z	PROZ	0.3	4.5	11.7	5.7	10.2	0	0	0	0.3	0	0.5	0.3	0	3.9	0.6	0	6.48	0.075	0.757143	100	1.15741	11.6843	8.39794	0.00455634	5	1	4
A0A087X0K0	Collagen alpha-1(XV) chain	COL15A1	5.5	4.5	5.8	8.7	2.1	0	0	0	4.4	0	0	0	1.8	3.5	1.8	0	5.32	1.1	1.01429	100	20.6767	19.0655	8.37248	0.00460729	5	1	3
P0DUB6	Alpha-amylase 1A	AMY1A	21.3	23	35.9	26.4	53.7	0	2.6	0	6.6	0	17.4	8.5	18.5	36.5	18.8	5.4	32.06	2.3	15.0143	100	7.17405	46.8318	8.24841	0.00486511	5	2	6
Q16769	Glutaminyl-peptide cyclotransferase	QPCT	6.5	12.7	7.9	6.3	7.7	0	0.3	0	5	0	4.5	3	8.6	4.9	4.9	2.5	8.22	1.325	4.05714	100	16.1192	49.357	8.20914	0.00495016	5	2	6
P13727	Bone marrow proteoglycan	PRG2	0.7	3.1	1.7	2.5	1.3	0	0.9	0	0	0	0	0.3	1.8	0.7	0.3	0	1.86	0.225	0.442857	100	12.0968	23.8095	7.49859	0.0068295	5	1	4
P30530	Tyrosine-protein kinase receptor UFO	AXL	3.4	6.2	13.8	8.7	11.9	0	0	0	1.6	0.7	0	0.3	1.8	6.7	9.2	0	8.8	0.4	2.67143	100	4.54545	30.3571	7.48158	0.0068837	5	1	5
O60888	Protein CutA	CUTA	3.1	1.4	0.8	1.6	0	0	0	0	0	0	0	0	0.5	0	0.3	0	1.38	0	0.114286	100	0	8.28157	6.9863	0.00870227	4	0	2
P41222	Prostaglandin-H2 D-isomerase	PTGDS	23	77.6	48.4	27	56.6	0.2	18.3	0.5	16.4	42.6	20.8	16.8	43.9	36.1	49.3	38.3	46.52	8.85	35.4	100	19.0241	76.0963	6.69687	0.0100202	5	4	7
Q6EMK4	Vasorin	VASN	22.3	13.4	24.2	18.8	23	0	4.4	0	20.5	8.5	11.6	8	11.4	18.9	13.9	7.5	20.34	6.225	11.4	100	30.6047	56.0472	6.67092	0.0101492	5	2	7
Q9UNN8	Endothelial protein C receptor	PROCR	3.8	3.8	9.6	5.5	6	0	1.4	0	3.8	2	0.5	2	1.8	4.2	5.5	1.8	5.74	1.3	2.54286	100	22.6481	44.3006	6.52048	0.0109361	5	2	7
A0A669KB64	Phospholipase DDHD1 (Fragment)	DDHD1	0.3	0	0.4	0	0.4	0	0	0	0	0	0	0	0	0	0	0	0.22	0	0	100	0	0	6.43713	0.0114023	3	0	0
P19652	Alpha-1-acid glycoprotein 2	ORM2	6.5	6.5	5.4	9.5	11.9	3.1	7.8	1.4	9.1	33	10.8	11	13.4	14.7	18.2	31.9	7.96	5.35	19	41.8947	28.1579	100	6.36878	0.0118017	5	4	7
P19022	Cadherin-2	CDH2	2.4	0.3	0.8	0.3	2.1	0	0	0	0.6	0	0	0	0	0	0.3	0	1.18	0.15	0.0428571	100	12.7119	3.63196	6.20244	0.0128431	5	1	1
P14543	Nidogen-1	NID1	9.3	5.8	2.5	4.1	6.4	0	0.2	0	2.8	1.7	2.6	2	7.1	3.9	1.8	0.7	5.62	0.75	2.82857	100	13.3452	50.3305	5.99193	0.0143168	5	2	7
P11684	Uteroglobin	SCGB1A1	0	1.4	0	6.3	0	0	0.2	0	0	11.2	3.4	8.5	7.1	3.9	2.8	2.1	1.54	0.05	5.57143	27.641	0.897436	100	5.97963	0.0144087	2	1	7
P31949	Protein S100-A11	S100A11	0	0	0	0.5	0	0.3	0	0	0.9	3.1	4.7	0.8	3	0	1.2	2.1	0.1	0.3	2.12857	4.69799	14.094	100	5.97442	0.0144479	1	2	6
A0A0A0MT01	Actin-depolymerizing factor	GSN	14.8	22.7	4.6	17.7	3.8	7.3	3.3	2.3	2.8	15.7	17.4	16	25.4	8.1	18.5	15	12.72	3.925	16.5857	76.6925	23.6649	100	5.95264	0.0146129	5	4	7
P43251	Biotinidase	BTD	2.4	2.4	2.1	2.5	0.4	0	0	0.9	0.3	0.3	0.3	1.8	2	0.4	1.2	0	1.96	0.3	0.857143	100	15.3061	43.7318	5.7244	0.01648	5	2	6
P05154	Plasma serine protease inhibitor	SERPINA5	37.4	23.7	17.5	21.3	17.9	0	2.6	0	23.9	0.7	8.4	8	10.4	17.2	19.4	7.5	23.56	6.625	10.2286	100	28.1197	43.415	5.51735	0.0184154	5	2	7
Q6ZTR6	Putative uncharacterized protein ZNF516-DT	ZNF516-DT	0	0	0	0	0	1.1	0	1.4	0.9	0.7	0	0	0	0	0.9	0	0	0.85	0.228571	0	100	26.8908	5.43693	0.0192369	0	3	2
Q9NZP8	Complement C1r subcomponent-like protein	C1RL	5.5	4.8	5.8	5.5	2.6	0	0	0	3.1	0	0.5	0.8	3	3.5	6.5	0	4.84	0.775	2.04286	100	16.0124	42.2078	5.36199	0.0200407	5	1	5
E9PQB7	Cofilin, non-muscle isoform (Fragment)	CFL1	0	0	0	0	0	0	0	0	0.6	0.7	3.7	2.3	3.6	0	0.3	1.8	0	0.15	1.77143	0	8.46774	100	5.31174	0.0206013	0	1	6
A0A087X1A9	Vesicle-trafficking protein SEC22b (Fragment)	SEC22B	0.7	0.7	0.4	0	1.3	0	0	0	0	0	0.5	0	0.5	0	0	0	0.62	0	0.142857	100	0	23.0415	5.21088	0.0217823	4	0	2
A0A0A0MTS7	Titin	TTN	0	0	0	0	0	0.5	0.2	0.9	0	0.3	0	0	0	0	0	0	0	0.4	0.0428571	0	100	10.7143	5.16996	0.0222836	0	3	1
O75882	Attractin	ATRN	0.3	0.7	1.3	0.8	0.4	0	0	0	0	0	0	0	0	1.1	0	0	0.7	0	0.157143	100	0	22.449	5.10054	0.0231648	5	0	1
P10253	Lysosomal alpha-glucosidase	GAA	44.3	19.9	15.9	36.8	25.6	0	5.6	0	24.9	4.8	7.4	1.5	13.2	31.6	8	13.2	28.5	7.625	11.3857	100	26.7544	39.9499	5.03556	0.0240262	5	2	7
E7ET40	Urokinase-type plasminogen activator	PLAU	4.1	1.7	0.8	2.2	0.4	0	0	0	0	0	0.5	0	2	0.4	0.3	0	1.84	0	0.457143	100	0	24.8447	4.98514	0.0247201	5	0	4
P02750	Leucine-rich alpha-2-glycoprotein	LRG1	7.2	4.1	2.9	4.4	6	0	0	0	4.7	20.4	8.4	39.1	11.4	4.2	8.6	17.9	4.92	1.175	15.7143	31.3091	7.47727	100	4.87259	0.0263543	5	1	7
O14965	Aurora kinase A	AURKA	1.4	0.3	0.8	0.3	0.4	1	0.8	1.8	0.9	1	0.3	0.5	0	0	0.3	0	0.64	1.125	0.3	56.8889	100	26.6667	4.87045	0.0263866	5	4	4
P20742	Pregnancy zone protein	PZP	0	0	0	0	0	5.8	2.9	0	0.6	0	0	0.5	0	0	0	0	0	2.325	0.0714286	0	100	3.0722	4.8454	0.0267674	0	3	1
E5RHN3	Hepatitis A virus cellular receptor 2	HAVCR2	0.7	0.3	0	0	0.9	0	0	0	0	0	0	0	0	0	0	0	0.38	0	0	100	0	0	4.83	0.0270049	3	0	0
P42694	Probable helicase with zinc finger domain	HELZ	0	0	0	0	0	0	0	0	0	0.3	0.3	0	0.3	0	0	0.4	0	0	0.185714	0	0	100	4.68111	0.0294297	0	0	4
P12830	Cadherin-1	CDH1	8.9	6.2	2.9	6.3	6	0	5.1	0	4.1	6.1	3.7	5	5.3	8.4	7.4	10.4	6.06	2.3	6.61429	91.6199	34.7732	100	4.66006	0.0297923	5	2	7
P25815	Protein S100-P	S100P	0	0	0	1.6	0	1	7.1	0	2.2	1.4	7.1	3.3	2.8	3.2	4.3	5	0.32	2.575	3.87143	8.26568	66.5129	100	4.63864	0.0301668	1	3	7
P55290	Cadherin-13	CDH13	1.4	10.3	7.1	4.4	7.7	0	0.3	0	1.9	2.4	4.7	0	4.8	4.2	9.9	4.7	6.18	0.55	4.38571	100	8.89968	70.9663	4.58625	0.0311055	5	2	6
P10451	Osteopontin	SPP1	31.2	19.9	56.4	33	34.5	0	2.1	7.7	12.6	6.8	39.2	9.5	12.4	53.7	30.5	10.4	35	5.6	23.2143	100	16	66.3265	4.50886	0.0325545	5	3	7
P01023	Alpha-2-macroglobulin	A2M	0	0	0	0.3	0	20.6	12.8	0	0.6	1.4	0.3	0.8	0.3	0	0	0	0.06	8.5	0.4	0.705882	100	4.70588	4.40347	0.034655	1	3	4
Q7KYR7	Butyrophilin subfamily 2 member A1	BTN2A1	0	2.7	4.6	0.5	2.1	0	0	0	0	0.3	0	0	0	0	1.8	0.4	1.98	0	0.357143	100	0	18.0375	4.3931	0.0348699	4	0	3
A0A0C4DFT8	E3 ubiquitin-protein ligase Jade-2	JADE2	0	0	0.4	0.3	0	0	0.2	0	0	0.7	0.5	0	0.3	0.4	0.3	0.4	0.14	0.05	0.371429	37.6923	13.4615	100	4.38887	0.0349581	2	1	6
P69892	Hemoglobin subunit gamma-2	HBG2	2.1	2.1	1.7	3.5	0	5.5	3.3	2.7	4.1	4.8	3.2	3.5	1.5	4.6	3.7	3.9	1.88	3.9	3.6	48.2051	100	92.3077	4.28132	0.037288	4	4	7
O75874	Isocitrate dehydrogenase [NADP] cytoplasmic	IDH1	0	0	0	0.8	0	0	6.6	0	4.4	0	26.6	11.5	17	0	7.4	14	0.16	2.75	10.9286	1.46405	25.1634	100	4.27282	0.0374798	1	2	5
Q9HCU0	Endosialin	CD248	0.3	0.3	0	0.8	1.3	0	0	0	0.6	0	0	0	0	0	0	0	0.54	0.15	0	100	27.7778	0	4.2647	0.0376637	4	1	0
Q96FE7	Phosphoinositide-3-kinase-interacting protein 1	PIK3IP1	0.3	5.1	7.9	0.3	7.7	0	0	0	0.6	0	0	0	1	3.2	2.8	0.4	4.26	0.15	1.05714	100	3.52113	24.8156	4.24859	0.0380324	5	1	4
Q7Z5L0	Vitelline membrane outer layer protein 1 homolog	VMO1	6.5	2.7	15.5	6.3	8.5	0	0.2	0	6.6	2.4	2.9	0.5	2.5	7.4	5.2	1.8	7.9	1.7	3.24286	100	21.519	41.0488	4.21144	0.0388978	5	2	7
D6RF35	Gc-globulin	GC	1.4	2.1	5	3.5	8.1	14.5	8	8.6	6.3	8.5	7.9	7.8	2.5	4.6	4	3.6	4.02	9.35	5.55714	42.9947	100	59.4347	4.18289	0.0395786	5	4	7
J3QLM0	T-cell antigen CD7	CD7	1.7	1.4	2.5	2.5	0	0	0	0	0.9	0	0	0	0	1.4	1.8	0	1.62	0.225	0.457143	100	13.8889	28.2187	4.15876	0.0401646	4	1	2
P0C0L5	Complement C4-B	C4B	0.7	5.5	2.1	0.8	0	13.1	9.2	0	4.7	4.1	1.8	0.8	2	0	0.9	0	1.82	6.75	1.37143	26.963	100	20.3175	4.14725	0.0404476	4	3	5
Q08380	Galectin-3-binding protein	LGALS3BP	26.1	25.1	41.8	27.8	40.9	1.3	22.1	0.5	25.5	19.8	13.9	12.3	14.5	38.6	32.3	18.3	32.34	12.35	21.3857	100	38.188	66.1277	4.14571	0.0404856	5	4	7
Q9UIB8	SLAM family member 5	CD84	0.3	0	1.3	0.8	0	0	0	0	0	0	0	0	0	0	0	0	0.48	0	0	100	0	0	4.05994	0.0426715	3	0	0
C9JEU5	Fibrinogen gamma chain	FGG	0	0	0	0	0	26.5	13.4	0	1.9	3.1	0	4.3	0	0	0.3	0	0	10.45	1.1	0	100	10.5263	4.05463	0.0428111	0	3	3
B7ZKJ8	ITIH4 protein	ITIH4	18.5	20.9	25.1	20.7	19.6	2.7	7.2	0.5	24.2	24.9	20.2	10.5	21.3	13.7	19.7	10.4	20.96	8.65	17.2429	100	41.2691	82.2655	4.00947	0.0440212	5	4	7
P78324	Tyrosine-protein phosphatase non-receptor type substrate 1	SIRPA	1	4.1	1.3	3.5	4.7	0	0	0	0.6	0	0	2.3	1.3	4.6	1.2	0	2.92	0.15	1.34286	100	5.13699	45.9883	4.00544	0.044131	5	1	4
Q13018	Secretory phospholipase A2 receptor	PLA2R1	0	0	0	0.5	0.9	0.8	0.2	1.4	0.3	0	0	0	0.3	0	0	0	0.28	0.675	0.0428571	41.4815	100	6.34921	4.00136	0.0442426	2	4	1
B7Z6Z4	Myosin light polypeptide 6	MYL6	0	0	0	0	0	2.7	1.4	0	1.6	0.7	2.4	0	1.8	0	2.2	2.1	0	1.425	1.31429	0	100	92.2306	3.98594	0.0446672	0	3	5
P08571	Monocyte differentiation antigen CD14	CD14	6.2	10.3	2.5	7.4	1.3	0	0	0	0.9	14.7	2.9	12.5	10.4	3.2	4.6	2.5	5.54	0.225	7.25714	76.3386	3.10039	100	3.92863	0.0462872	5	1	7
P04080	Cystatin-B	CSTB	0	0	0	0	0	0	0	0	0.3	1.4	4.7	1	2	0	0	5	0	0.075	2.01429	0	3.7234	100	3.90867	0.0468672	0	1	5
H0Y755	Low affinity immunoglobulin gamma Fc region receptor III-A	FCGR3A	3.4	0.3	6.3	4.9	5.1	0	0	0	0	0.3	0	0	0	2.5	7.1	0	4	0	1.41429	100	0	35.3571	3.86559	0.0481476	5	0	3
P05787	Keratin, type II cytoskeletal 8	KRT8	0	0	0	0	0	1.3	72.8	4.1	6.3	6.5	36.3	15.3	10.9	0	22.5	4.3	0	21.125	13.6857	0	100	64.7844			0	4	6
A8MY60	Leucine-rich repeat and IQ domain-containing protein 1 (Fragment)	LRRIQ1	0	0	0	0	0	0.2	0.8	1.8	0.6	1.7	0.5	0.8	0	0	0.9	0.7	0	0.85	0.657143	0	100	77.3109			0	4	5
A0A7I2V4Y4	Alpha-actinin-1	ACTN1	0	0	0	0	0	8.7	1.7	0.5	0	0.7	1.8	0.5	1	0	0.9	0	0	2.725	0.7	0	100	25.6881			0	3	5
O43707	Alpha-actinin-4	ACTN4	0	0	0	0	0	6	1.7	0.5	0	0.7	1.8	0.5	1	0	0.9	0	0	2.05	0.7	0	100	34.1463			0	3	5
Q03013	Glutathione S-transferase Mu 4	GSTM4	0	0	0	0	0	0	1.8	0.5	0.6	0	4.7	3	0	0	0.9	6.1	0	0.725	2.1	0	34.5238	100			0	3	4
P04196	Histidine-rich glycoprotein	HRG	0	0	0	0	0	7.9	1.8	0	1.3	0	2.9	0.3	0.3	0	0.3	0	0	2.75	0.542857	0	100	19.7403			0	3	4
A0A0G2JIW1	Heat shock 70 kDa protein 1B	HSPA1B	0	0	0	0	0	3.5	0.5	0	0.3	0	2.6	1.3	2	0	0	0.7	0	1.075	0.942857	0	100	87.7076			0	3	4
E9PKE3	Heat shock cognate 71 kDa protein	HSPA8	0	0	0	0	0	0.8	0.6	0	0.3	0	3.4	1.5	3.8	0	0	0.4	0	0.425	1.3	0	32.6923	100			0	3	4
P09211	Glutathione S-transferase P	GSTP1	0	0	0	0	0	0.2	0.2	0	0.3	0	1.3	0.3	2	0	0	0	0	0.175	0.514286	0	34.0278	100			0	3	3
P02675	Fibrinogen beta chain	FGB	0	0	0	0	0	25.2	10.1	0	0.9	0.3	0	1.8	0	0	0	0	0	9.05	0.3	0	100	3.31492			0	3	2
A0A7I2V3W8	Aminopeptidase	NPEPPS	0	0	0	0	0	0.2	0.2	0.5	0	0	0.3	0	0	0	0	0.4	0	0.225	0.1	0	100	44.4444			0	3	2
P08670	Vimentin	VIM	0	0	0	0	0	24	0.6	0	0.3	0	2.1	0	0	0	0.3	0	0	6.225	0.342857	0	100	5.50775			0	3	2
H0YMD0	Annexin (Fragment)	ANXA2	0	0	0	0	0	0	1.1	0	1.6	0.7	5	0.3	0.3	0	0	1.8	0	0.675	1.15714	0	58.3333	100			0	2	5
Q53FA3	HSPA1L (Fragment)	HSPA1L	0	0	0	0	0	3.4	0	0	0.3	0	1.8	1.3	2	0.4	0	0.7	0	0.925	0.885714	0	100	95.7529			0	2	5
P68371	Tubulin beta-4B chain	TUBB4B	0	0	0	0	0	0	0.6	0	0.6	0	3.4	0.8	1.3	0.4	0.3	0	0	0.3	0.885714	0	33.871	100			0	2	5
E9PHN7	Glutathione S-transferase Mu 2	GSTM2	0	0	0	0	0	0	0.6	0	0.6	0	1.6	1.5	0	0	0.6	3.2	0	0.3	0.985714	0	30.4348	100			0	2	4
P06865	Beta-hexosaminidase subunit alpha	HEXA	0	0	0	0	0	0	0.3	0	0.6	0	0.8	2	1.3	1.8	0	0	0	0.225	0.842857	0	26.6949	100			0	2	4
P26038	Moesin	MSN	0	0	0	0	0	5.6	3.3	0	0	2.4	2.6	0	0	0	0.9	1.1	0	2.225	1	0	100	44.9438			0	2	4
A0A2R8Y5S7	Radixin	RDX	0	0	0	0	0	3.7	3.5	0	0	2.4	2.6	0	0	0	0.9	1.1	0	1.8	1	0	100	55.5556			0	2	4
A0A494C0G5	Agrin	AGRN	0	0	0	0	0	0	2.9	0	0	0	0.5	3	2	0.7	0	4.3	0	0.725	1.5	0	48.3333	100			0	1	5
K7ERE3	Keratin, type I cytoskeletal 13	KRT13	0	0	0	0	0	0	12.5	0	0	2.4	1.6	2	1.5	0	0	0.7	0	3.125	1.17143	0	100	37.4857			0	1	5
P13647	Keratin, type II cytoskeletal 5	KRT5	0	0	0	0	0	0	2	0	0	0.3	2.1	1.3	0.5	0	0.3	0	0	0.5	0.642857	0	77.7778	100			0	1	5
O76070	Gamma-synuclein	SNCG	0	0	0	0	0	0	0	0	0.3	0	7.4	4.5	3.3	0	0.3	1.1	0	0.075	2.37143	0	3.16265	100			0	1	5
A0A7P0Z441	Angiotensinogen	AGT	0	0	0	0	0	0.5	0	0	0	0.7	0	2.3	0.3	0	0	0.4	0	0.125	0.528571	0	23.6486	100			0	1	4
P62805	Histone H4	H4C1	0	0	0	0	0	0	0	0	0.3	0.3	0.3	0.3	0.3	0	0	0	0	0.075	0.171429	0	43.75	100			0	1	4
P15428	15-hydroxyprostaglandin dehydrogenase [NAD(+)]	HPGD	0	0	0	0	0	0	0	0	1.3	0	3.9	0.5	5.1	0	0	1.1	0	0.325	1.51429	0	21.4623	100			0	1	4
P07900	Heat shock protein HSP 90-alpha	HSP90AA1	0	0	0	0	0	0	4.8	0	0	0	6.8	0.3	1.8	0	0.3	0	0	1.2	1.31429	0	91.3043	100			0	1	4
P08238	Heat shock protein HSP 90-beta	HSP90AB1	0	0	0	0	0	0	4.2	0	0	0	2.9	0.3	1.5	0	0.3	0	0	1.05	0.714286	0	100	68.0272			0	1	4
O76015	Keratin, type I cuticular Ha8	KRT38	0	0	0	0	0	0	2.6	0	0	0	1.6	2	1.5	0	0	0.7	0	0.65	0.828571	0	78.4483	100			0	1	4
Q15293	Reticulocalbin-1	RCN1	0.7	0	0	0	0	0	0	0	0	1.4	0.5	2.5	0.8	0	0.3	0.4	0.14	0	0.842857	16.6102	0	100			1	0	6
P40121	Macrophage-capping protein	CAPG	0	0	0	0.3	0	0	0	0	0	0	6.3	0.3	3.3	0	0	4.7	0.06	0	2.08571	2.87671	0	100			1	0	4
G8JL96	Protein-tyrosine-phosphatase	PTPRS	0.3	0	0	0	0	0	0	0	0	0	0.3	0.3	0.5	0	0	0.4	0.06	0	0.214286	28	0	100			1	0	4
P51688	N-sulphoglucosamine sulphohydrolase	SGSH	1	0	0	0	0	0	0	0	0	0	0.3	0.5	1	0.4	0	0	0.2	0	0.314286	63.6364	0	100			1	0	4
A0A7I2U302	Atriopeptidase	MME	0.7	1.4	0	0.3	0	0	0	0	0.3	0	0	0	0	0	0	0	0.48	0.075	0	100	15.625	0			3	1	0
M0R1F0	Prostate-specific antigen (Fragment)	KLK3	4.5	0	20	18.5	0	0	0	0	0	0	2.4	0	0.8	6	1.2	19.3	8.6	0	4.24286	100	0	49.3355			3	0	5
P06727	Apolipoprotein A-IV	APOA4	0	3.4	0.4	0	0.9	0	0	0	0	3.4	0.8	0	0	0	0.3	0	0.94	0	0.642857	100	0	68.3891			3	0	3
P31431	Syndecan-4	SDC4	0	2.1	5	0	2.1	0	0	0	0	0	0	0	0	2.1	1.2	0.4	1.84	0	0.528571	100	0	28.7267			3	0	3
Q502W7	Coiled-coil domain-containing protein 38	CCDC38	0.7	0	0.4	0.3	0	0	0	0	0	0	0	0	0.5	0.7	0	0	0.28	0	0.171429	100	0	61.2245			3	0	2
A0A0G2JNU6	Leukocyte-associated immunoglobulin-like receptor 1	LAIR1	0	0.7	11.3	0	11.5	0	0	0	0	1	0	0	0	0	2.5	0	4.7	0	0.5	100	0	10.6383			3	0	2
Q13477	Mucosal addressin cell adhesion molecule 1	MADCAM1	0	0	2.5	0.5	2.6	0	0	0	0	0	0	0	0	1.8	1.5	0	1.12	0	0.471429	100	0	42.0918			3	0	2
P33908	Mannosyl-oligosaccharide 1,2-alpha-mannosidase IA	MAN1A1	1	2.1	0	1.1	0	0	0	0	0	0	0	0	0.8	0	0.6	0	0.84	0	0.2	100	0	23.8095			3	0	2
O75376	Nuclear receptor corepressor 1	NCOR1	0	0.7	0	1.6	1.3	0	0	0	0	0.3	0	0	0	1.4	0	0	0.72	0	0.242857	100	0	33.7302			3	0	2
P05451	Lithostathine-1-alpha	REG1A	0	2.4	3.8	0	4.3	0	0	0	0	0	0	0	0	0	1.8	4.7	2.1	0	0.928571	100	0	44.2177			3	0	2
Q8IWU5	Extracellular sulfatase Sulf-2	SULF2	0	0.3	9.6	0	3.4	0	0	0	0	0	0	0	0	0.4	3.7	0	2.66	0	0.585714	100	0	22.0193			3	0	2
A0A0C4DGG8	Cell division cycle and apoptosis regulator protein 1 (Fragment)	CCAR1	0.3	0.3	0	0.3	0	0	0	0	0	0	0	0	0.3	0	0	0	0.18	0	0.0428571	100	0	23.8095			3	0	1
P39060	Collagen alpha-1(XVIII) chain	COL18A1	0	0	2.5	0.3	1.7	0	0	0	0	0	0	0	0	0.7	0	0	0.9	0	0.1	100	0	11.1111			3	0	1
Q02747	Guanylin	GUCA2A	0	2.1	2.9	0	2.1	0	0	0	0	0	0	0	0	0	0	6.1	1.42	0	0.871429	100	0	61.3682			3	0	1
P15814	Immunoglobulin lambda-like polypeptide 1	IGLL1	2.7	1.7	0.4	0	0	0	0	0	0	0	0	0	0.3	0	0	0	0.96	0	0.0428571	100	0	4.46429			3	0	1
Q92692	Nectin-2	NECTIN2	0.3	1.7	0	0.3	0	0	0	0	0	0	0	0.5	0	0	0	0	0.46	0	0.0714286	100	0	15.528			3	0	1
Q7Z3B1	Neuronal growth regulator 1	NEGR1	0.3	1	0.4	0	0	0	0	0	0	0	0	0	0	0	0.6	0	0.34	0	0.0857143	100	0	25.2101			3	0	1
H7C1K4	Syndecan-1 (Fragment)	SDC1	0	1	2.5	0.3	0	0	0	0	0	0	0	0	0	0	0	0	0.76	0	0	100	0	0			3	0	0
O94919	Endonuclease domain-containing 1 protein	ENDOD1	0.7	0.7	0	0.8	1.7	0	0	0	0	0	1.6	3	3.3	0.7	0.3	0.7	0.78	0	1.37143	56.875	0	100			4	0	6
Q8NBJ4	Golgi membrane protein 1	GOLM1	1.7	0.3	0.4	3.8	0	0	0	0	0	0	0.3	0	0.3	0	0	0	1.24	0	0.0857143	100	0	6.91244			4	0	2
X6RHF8	Serine/threonine-protein kinase PDIK1L (Fragment)	PDIK1L	0	1.4	0.8	0.3	0.4	0	0	0	0	0.7	0	0	0	0	0.9	0	0.58	0	0.228571	100	0	39.4089			4	0	2
O00241	Signal-regulatory protein beta-1	SIRPB1	0.3	2.1	0.8	1.1	3	0	0	0	0	0	0	0.8	0	3.5	0.3	0	1.46	0	0.657143	100	0	45.0098			5	0	3
A0A3B3ISU3	Low affinity immunoglobulin gamma Fc region receptor III-B	FCGR3B	1.4	1	0.4	1.6	1.3	0	0	0	0	0	0	0	0	0.7	2.5	0	1.14	0	0.457143	100	0	40.1003			5	0	2
