# Supplementary material for: Uncovering New Biomarkers for Prostate Cancer Through Proteomic and Network Analysis
Source: Biology (Basel). 2025 Mar 4;14(3):256. doi: 10.3390/biology14030256 (PMC11939979; doi:10.3390/biology14030256)
Supplement: Supplementary file 1 [file biology-14-00256-s001.zip › Table S3.xlsx]

## Sheet: Table S3
Table S3. GO Biological Process, GO Molecular Function, GO Cellular Components, COMPARTMENTS and pathways (KEGG, REACTOME, WikiPathways) differentially enriched by comparing healthy donors (HDs, n=5), low-risk (LRPCa, n=4) and high-risk (HRPCa, n=7) prostate cancer patient urine protein profiles. The number of proteins per GO term or pathway (and per subject) is shown along with the average numbe…
				n genes
Annotations				Healthy Donors (HDs)					Low-Risk Prostate Cancer (LRPCa)				High-Risk Prostate Cancer (HRPCa)							Av. n of genes			IF			LDA
category	term name	description	# background genes	Sub1	Sub2	Sub3	Sub4	Sub5	Sub1	Sub2	Sub3	Sub4	Sub1	Sub2	Sub3	Sub4	Sub5	Sub6	Sub7	HDs	LRPCa	HRPCa	HDs	LRPCa	HRPCa	F Ratio	Prob>F
COMPARTMENTS	GOCC:0005622	Intracellular	11512	218	0	0	263	179	309	411	140	255	223	322	279	342	207	276	239	132	278.75	269.714	3	4	7	3.87523	0.0478577
COMPARTMENTS	GOCC:0005829	Cytosol	3054	0	0	0	0	0	119	152	48	86	85	134	105	119	0	95	85	0	101.25	89	0	4	6	11.5378	0.00131446
COMPARTMENTS	GOCC:0005856	Cytoskeleton	1575	0	0	42	0	0	77	92	0	49	56	68	60	70	0	62	59	8.4	54.5	53.5714	1	3	6	4.71388	0.0288751
COMPARTMENTS	GOCC:0005938	Cell cortex	190	0	0	0	0	0	24	21	8	0	9	16	13	14	0	0	12	0	13.25	9.14286	0	3	5	4.38847	0.0349665
COMPARTMENTS	GOCC:0008305	Integrin complex	50	7	7	7	7	5	0	7	0	0	0	0	0	0	6	9	0	6.6	1.75	2.14286	5	1	2	3.80865	0.0499027
COMPARTMENTS	GOCC:0019814	Immunoglobulin complex	49	7	8	7	7	6	0	0	0	5	0	0	0	0	7	7	5	7	1.25	2.71429	5	1	3	6.01206	0.0141677
COMPARTMENTS	GOCC:0030667	Secretory granule membrane	255	16	13	19	15	14	0	0	0	13	0	16	0	17	14	14	12	15.4	3.25	10.4286	5	1	5	4.56957	0.0314113
COMPARTMENTS	GOCC:0030863	Cortical cytoskeleton	79	0	0	0	0	0	17	14	0	0	8	12	9	9	0	7	9	0	7.75	7.71429	0	2	6	4.06542	0.0425278
COMPARTMENTS	GOCC:0030864	Cortical actin cytoskeleton	54	0	0	0	0	0	13	12	5	0	7	10	6	6	0	6	8	0	7.5	6.14286	0	3	6	5.9728	0.0144601
COMPARTMENTS	GOCC:0031224	Intrinsic component of membrane	1606	53	47	63	63	38	0	0	0	48	0	0	0	55	46	55	0	52.8	12	22.2857	5	1	3	4.06617	0.0425083
COMPARTMENTS	GOCC:0031226	Intrinsic component of plasma membrane	851	33	32	41	43	27	0	0	0	31	24	0	0	36	33	37	0	35.2	7.75	18.5714	5	1	4	4.04721	0.0430073
COMPARTMENTS	GOCC:0033096	Amyloplast envelope	2	2	0	2	0	2	0	0	0	0	0	0	0	0	0	0	0	1.2	0	0	3	0	0	6.70312	0.00998937
COMPARTMENTS	GOCC:0045298	Tubulin complex	10	0	0	0	3	0	0	0	0	3	3	3	3	0	3	4	3	0.6	0.75	2.71429	1	1	6	4.60392	0.0307851
COMPARTMENTS	GOCC:0060205	Cytoplasmic vesicle lumen	245	0	0	0	0	0	46	58	0	53	0	55	52	55	0	0	40	0	39.25	28.8571	0	3	4	3.84661	0.0487247
COMPARTMENTS	GOCC:0070821	Tertiary granule membrane	73	0	7	9	0	7	0	0	0	0	0	0	0	0	0	0	0	4.6	0	0	3	0	0	6.45893	0.0112781
COMPARTMENTS	GOCC:0097179	Protease inhibitor complex	14	5	5	5	7	5	0	5	3	5	5	6	6	6	6	6	5	5.4	3.25	5.71429	5	3	7	5.05363	0.0237831
COMPARTMENTS	GOCC:0097180	Serine protease inhibitor complex	7	3	3	3	4	3	0	0	0	0	0	3	3	3	3	3	0	3.2	0	2.14286	5	0	5	11.0801	0.00155346
COMPARTMENTS	GOCC:0098636	Protein complex involved in cell adhesion	85	10	10	11	10	9	0	0	0	0	0	0	0	8	8	12	0	10	0	4	5	0	3	9.29861	0.0031111
COMPARTMENTS	GOCC:0098637	Protein complex involved in cell-matrix adhesion	23	5	5	6	5	6	0	0	0	4	0	4	4	5	4	5	0	5.4	1	3.14286	5	1	5	6.7045	0.00998259
COMPARTMENTS	GOCC:0098802	Plasma membrane signaling receptor complex	255	13	13	14	14	12	0	0	0	0	0	0	0	0	15	16	0	13.2	0	4.42857	5	0	2	7.8864	0.00571805
COMPARTMENTS	GOCC:0099080	Supramolecular complex	844	0	0	0	0	24	46	55	19	30	33	46	39	48	0	41	37	4.8	37.5	34.8571	1	4	6	7.68423	0.00626902
COMPARTMENTS	GOCC:0099512	Supramolecular fiber	555	19	19	0	0	21	40	54	16	26	31	39	34	41	18	36	32	11.8	34	33	3	4	7	6.38102	0.011729
COMPARTMENTS	GOCC:0120025	Plasma membrane bounded cell projection	1285	0	0	0	0	0	45	56	0	0	41	50	42	46	33	47	43	0	25.25	43.1429	0	2	7	12.6496	0.000891045
COMPARTMENTS	GOCC:1904090	Peptidase inhibitor complex	17	6	7	7	9	6	4	7	0	7	7	8	8	8	8	8	7	7	4.5	7.71429	5	3	7	4.34242	0.0359431
GO Biological Process	GO:0070527	Platelet aggregation	43	0	0	0	6	0	10	11	0	8	7	9	8	7	6	8	6	1.2	7.25	7.28571	1	3	7	7.42499	0.00706758
GO Biological Process	GO:0070887	Cellular response to chemical stimulus	2609	0	63	0	0	0	87	115	0	81	63	89	87	105	62	80	70	12.6	70.75	79.4286	1	3	7	7.66955	0.00631137
GO Biological Process	GO:0045807	Positive regulation of endocytosis	99	8	8	9	9	10	0	0	0	11	11	9	9	11	11	10	10	8.8	2.75	10.1429	5	1	7	9.6002	0.00275127
GO Biological Process	GO:0007010	Cytoskeleton organization	1229	0	0	0	0	0	66	68	29	0	41	60	44	48	0	54	44	0	40.75	41.5714	0	3	6	6.98004	0.00872861
GO Biological Process	GO:0010033	Response to organic substance	2692	0	0	0	0	0	98	114	0	80	63	88	85	105	0	80	66	0	73	69.5714	0	3	6	7.73002	0.00613904
GO Biological Process	GO:0097435	Supramolecular fiber organization	570	0	0	0	0	21	35	41	18	0	26	39	26	34	0	32	25	4.2	23.5	26	1	3	6	4.24817	0.038042
GO Biological Process	GO:0045104	Intermediate filament cytoskeleton organization	88	0	0	0	0	0	9	22	0	0	11	17	11	13	0	12	10	0	7.75	10.5714	0	2	6	4.45578	0.0335936
GO Biological Process	GO:0045109	Intermediate filament organization	69	0	0	0	0	0	8	17	0	0	10	16	10	12	0	11	8	0	6.25	9.57143	0	2	6	5.12677	0.0228272
GO Biological Process	GO:0030216	Keratinocyte differentiation	138	0	0	0	0	0	0	15	0	0	12	14	11	12	0	10	10	0	3.75	9.85714	0	1	6	6.53953	0.0108326
GO Biological Process	GO:0030855	Epithelial cell differentiation	617	0	0	0	0	0	0	40	0	0	25	36	24	30	0	29	24	0	10	24	0	1	6	5.667	0.016992
GO Biological Process	GO:1905920	Positive regulation of CoA-transferase activity	8	0	0	0	0	3	0	0	0	0	4	4	0	0	3	5	4	0.6	0	2.85714	1	0	5	5.24758	0.0213439
GO Biological Process	GO:0007159	Leukocyte cell-cell adhesion	56	8	6	7	9	6	0	0	0	0	9	9	7	0	0	10	8	7.2	0	6.14286	5	0	5	7.36311	0.00727516
GO Biological Process	GO:0008544	Epidermis development	320	0	0	0	0	0	0	0	0	0	14	19	0	18	0	0	15	0	0	9.42857	0	0	4	4.70367	0.0290466
GO Biological Process	GO:0022614	Membrane to membrane docking	5	0	0	0	0	0	0	0	0	0	3	3	0	0	0	3	3	0	0	1.71429	0	0	4	4.875	0.026318
GO Biological Process	GO:0003013	Circulatory system process	493	22	20	21	26	0	0	0	0	0	20	0	0	0	21	21	0	17.8	0	8.85714	4	0	3	4.00452	0.0441562
GO Biological Process	GO:0009719	Response to endogenous stimulus	1363	0	0	0	0	0	48	61	0	47	0	0	45	52	0	0	0	0	39	13.8571	0	3	2	4.02527	0.0435935
GO Biological Process	GO:0071310	Cellular response to organic substance	2019	0	0	0	0	0	66	83	0	57	0	0	59	71	0	0	0	0	51.5	18.5714	0	3	2	3.88156	0.0476682
GO Biological Process	GO:0050865	Regulation of cell activation	658	26	25	27	31	21	0	0	0	25	0	0	0	0	25	35	0	26	6.25	8.57143	5	1	2	4.06664	0.0424958
GO Biological Process	GO:0002237	Response to molecule of bacterial origin	333	0	0	0	0	0	18	21	0	16	0	0	16	0	0	0	0	0	13.75	2.28571	0	3	1	6.41382	0.0115367
GO Biological Process	GO:0030194	Positive regulation of blood coagulation	28	0	0	0	0	0	7	6	0	5	0	0	5	0	0	0	0	0	4.5	0.714286	0	3	1	6.63925	0.0103093
GO Biological Process	GO:0051251	Positive regulation of lymphocyte activation	336	15	15	0	18	14	0	0	0	0	0	0	0	0	0	18	0	12.4	0	2.57143	4	0	1	5.6337	0.0172974
GO Biological Process	GO:0007156	Homophilic cell adhesion via plasma membrane adhesion molecules	169	13	12	0	14	0	0	0	0	0	0	0	0	0	0	0	0	7.8	0	0	3	0	0	6.63766	0.0103174
GO Biological Process	GO:0098742	Cell-cell adhesion via plasma-membrane adhesion molecules	267	16	15	0	18	0	0	0	0	0	0	0	0	0	0	0	0	9.8	0	0	3	0	0	6.60682	0.0104762
GO Biological Process	GO:0042127	Regulation of cell population proliferation	1669	0	44	46	57	40	0	0	0	0	0	0	0	0	0	0	0	37.4	0	0	4	0	0	16.3871	0.000279636
GO Cellular Component	GO:0005622	Intracellular anatomical structure	14891	0	0	0	0	0	349	457	0	288	250	370	316	390	0	323	269	0	273.5	274	0	3	6	7.72368	0.00615686
GO Cellular Component	GO:0005796	Golgi lumen	106	9	7	10	8	8	0	0	0	0	0	0	0	0	10	0	0	8.4	0	1.42857	5	0	1	14.1623	0.000543592
GO Cellular Component	GO:0005829	Cytosol	5438	0	0	0	0	0	157	201	0	0	112	175	138	171	0	134	119	0	89.5	121.286	0	2	6	5.33007	0.0203948
GO Cellular Component	GO:0005856	Cytoskeleton	2369	0	0	0	0	0	94	107	0	61	64	86	72	86	0	79	72	0	65.5	65.5714	0	3	6	7.83958	0.00584049
GO Cellular Component	GO:0005882	Intermediate filament	207	0	0	0	0	0	0	21	0	0	13	20	15	15	0	11	13	0	5.25	12.4286	0	1	6	5.38348	0.0198063
GO Cellular Component	GO:0005938	Cell cortex	304	0	0	0	0	0	28	26	10	0	13	21	16	18	0	0	17	0	16	12.1429	0	3	5	4.42157	0.0342834
GO Cellular Component	GO:0030667	Secretory granule membrane	308	22	18	23	20	19	0	20	0	15	12	20	15	19	17	17	14	20.4	8.75	16.2857	5	2	7	5.18908	0.0220477
GO Cellular Component	GO:0030863	Cortical cytoskeleton	102	0	0	0	0	0	20	14	6	0	9	14	10	10	0	8	11	0	10	8.85714	0	3	6	5.63365	0.0172979
GO Cellular Component	GO:0030864	Cortical actin cytoskeleton	73	0	0	0	0	0	15	11	5	0	7	12	7	7	0	0	9	0	7.75	6	0	3	5	4.1265	0.0409639
GO Cellular Component	GO:0031225	Anchored component of membrane	171	9	11	15	12	13	0	0	0	0	0	0	0	0	10	13	10	12	0	4.71429	5	0	3	9.32858	0.00307301
GO Cellular Component	GO:0031252	Cell leading edge	422	0	18	16	0	0	25	33	13	19	20	24	26	30	15	22	23	6.8	22.5	22.8571	2	4	7	8.09273	0.00521254
GO Cellular Component	GO:0031258	Lamellipodium membrane	22	0	0	0	0	0	0	0	0	0	0	0	4	4	4	0	4	0	0	2.28571	0	0	4	4.875	0.026318
GO Cellular Component	GO:0034366	Spherical high-density lipoprotein particle	8	0	0	0	4	0	4	3	0	4	4	4	3	4	4	4	3	0.8	2.75	3.71429	1	3	7	6.49489	0.0110768
GO Cellular Component	GO:0043229	Intracellular organelle	13231	237	0	0	0	0	319	417	0	264	230	341	279	360	223	299	254	47.4	250	283.714	1	3	7	7.25987	0.00763736
GO Cellular Component	GO:0043231	Intracellular membrane-bounded organelle	12149	0	0	0	0	0	0	383	0	244	211	314	257	335	0	275	234	0	156.75	232.286	0	2	6	5.6683	0.0169802
GO Cellular Component	GO:0045095	Keratin filament	100	0	0	0	0	0	0	14	0	0	10	14	11	10	0	8	7	0	3.5	8.57143	0	1	6	5.4688	0.0189063
GO Cellular Component	GO:0048471	Perinuclear region of cytoplasm	727	0	0	0	0	0	28	39	17	0	23	33	31	35	0	35	27	0	21	26.2857	0	3	6	7.83658	0.00584844
GO Cellular Component	GO:0070821	Tertiary granule membrane	73	0	7	9	0	7	0	0	0	0	0	0	0	0	0	0	0	4.6	0	0	3	0	0	6.45893	0.0112781
GO Cellular Component	GO:0098637	Protein complex involved in cell-matrix adhesion	14	3	3	4	0	4	0	0	0	0	0	0	0	0	3	4	0	2.8	0	1	4	0	2	4.20638	0.0390175
GO Cellular Component	GO:0099080	Supramolecular complex	1366	0	0	0	0	0	64	70	26	0	36	56	49	59	0	50	47	0	40	42.4286	0	3	6	6.79055	0.00956991
GO Cellular Component	GO:0099503	Secretory vesicle	1047	79	64	0	0	69	77	106	36	86	73	106	92	104	70	83	78	42.4	76.25	86.5714	3	4	7	3.83959	0.0489403
GO Cellular Component	GO:0099512	Supramolecular fiber	1000	0	0	0	0	0	53	63	23	0	31	47	45	50	0	43	42	0	34.75	36.8571	0	3	6	6.82415	0.00941411
GO Cellular Component	GO:0099513	Polymeric cytoskeletal fiber	757	0	0	0	0	0	34	44	0	0	25	32	32	35	0	28	31	0	19.5	26.1429	0	2	6	5.47739	0.0188184
GO Cellular Component	GO:1904090	Peptidase inhibitor complex	11	3	4	4	5	3	0	0	0	3	3	4	4	4	4	4	3	3.8	0.75	3.71429	5	1	7	15.9984	0.000312575
GO Molecular Function	GO:0005198	Structural molecule activity	776	0	0	0	33	28	41	61	0	35	33	48	39	45	27	36	34	12.2	34.25	37.4286	2	3	7	3.8834	0.0476133
GO Molecular Function	GO:0005200	Structural constituent of cytoskeleton	107	0	0	0	0	0	13	19	0	9	10	17	10	13	8	12	11	0	10.25	11.5714	0	3	7	11.55	0.0013087
GO Molecular Function	GO:0030492	Hemoglobin binding	9	4	0	0	5	0	6	4	0	5	5	5	5	5	5	5	4	1.8	3.75	4.85714	2	3	7	3.82977	0.0492434
GO Molecular Function	GO:0019899	Enzyme binding	2084	0	0	0	0	0	86	95	0	64	51	84	65	84	0	71	60	0	61.25	59.2857	0	3	6	7.6769	0.00629012
GO Molecular Function	GO:0045296	Cadherin binding	334	0	0	0	22	0	28	34	0	22	18	28	28	31	0	26	24	4.4	21	22.1429	1	3	6	3.91264	0.0467509
GO Molecular Function	GO:0030280	Structural constituent of skin epidermis	37	0	0	0	0	0	0	10	0	0	7	9	6	6	0	6	5	0	2.5	5.57143	0	1	6	4.96587	0.0249915
GO Molecular Function	GO:0043394	Proteoglycan binding	37	0	0	0	0	0	0	8	0	0	0	6	7	7	6	6	5	0	2	5.28571	0	1	6	6.62313	0.0103919
GO Molecular Function	GO:0023026	MHC class II protein complex binding	26	0	0	0	0	0	0	6	0	0	0	6	6	6	0	5	5	0	1.5	4	0	1	5	4.34075	0.0359791
GO Molecular Function	GO:0055102	Lipase inhibitor activity	16	0	0	0	0	0	0	0	0	0	4	5	0	0	0	4	4	0	0	2.42857	0	0	4	4.75971	0.0281196
GO Molecular Function	GO:0097718	Disordered domain specific binding	34	0	0	0	0	0	0	0	0	0	0	7	6	8	0	0	5	0	0	3.71429	0	0	4	4.56019	0.0315849
GO Molecular Function	GO:0019865	Immunoglobulin binding	23	6	6	6	5	0	0	0	0	0	0	0	0	0	6	6	0	4.6	0	1.71429	4	0	2	4.11756	0.0411885
GO Molecular Function	GO:0008201	Heparin binding	173	14	0	0	13	0	13	17	0	13	0	0	0	0	0	0	0	5.4	10.75	0	2	3	0	5.10926	0.0230519
GO Molecular Function	GO:0030246	Carbohydrate binding	278	14	15	0	20	0	0	0	0	0	0	0	0	0	0	0	0	9.8	0	0	3	0	0	6.29664	0.0122409
KEGG Pathways	hsa04512	ECM-receptor interaction	88	7	11	10	11	9	0	9	0	0	0	8	9	9	11	10	8	9.6	2.25	7.85714	5	1	6	5.56839	0.0179149
WikiPathways	WP2272	Pathogenic Escherichia coli infection	55	0	0	7	6	0	6	8	0	7	6	10	8	10	6	8	8	2.6	5.25	8	2	3	7	5.2638	0.0211532
WikiPathways	WP3888	VEGFA-VEGFR2 signaling	428	0	0	0	0	0	27	33	0	19	16	26	29	30	0	23	17	0	19.75	20.1429	0	3	6	7.04159	0.00847391
KEGG Pathways	hsa04810	Regulation of actin cytoskeleton	209	0	0	0	0	0	20	19	0	0	14	15	15	12	0	15	12	0	9.75	11.8571	0	2	6	5.079	0.0234463
Reactome Pathways	HSA-9613829	Chaperone Mediated Autophagy	22	0	0	0	0	0	0	7	0	6	5	8	7	7	0	7	4	0	3.25	5.42857	0	2	6	6.31697	0.0121153
Reactome Pathways	HSA-196854	Metabolism of vitamins and cofactors	188	0	12	0	13	0	0	0	0	0	0	16	11	14	17	15	10	5	0	11.8571	2	0	6	6.32182	0.0120855
Reactome Pathways	HSA-418990	Adherens junctions interactions	33	6	8	5	8	5	0	0	0	0	5	5	5	5	5	6	0	6.4	0	4.42857	5	0	6	18.568	0.000154762
Reactome Pathways	HSA-9692914	SARS-CoV-1-host interactions	95	0	0	0	0	0	0	9	0	7	0	8	9	8	0	8	9	0	4	6	0	2	5	4.09152	0.0418513
Reactome Pathways	HSA-194315	Signaling by Rho GTPases	672	0	0	0	0	0	38	36	0	26	0	34	0	32	0	29	27	0	25	17.4286	0	3	4	3.95684	0.0454815
WikiPathways	WP98	Prostaglandin synthesis and regulation	45	0	0	0	0	0	6	8	0	6	5	7	0	6	0	0	6	0	5	3.42857	0	3	4	3.99499	0.0444176
Reactome Pathways	HSA-1430728	Metabolism	2092	0	0	0	0	0	0	0	0	0	0	74	66	73	50	0	0	0	0	37.5714	0	0	4	4.64393	0.0300737
Reactome Pathways	HSA-198933	Immunoregulatory interactions between a Lymphoid and a non-Lymphoid cell	130	9	10	9	12	9	0	0	0	0	9	0	0	0	9	12	0	9.8	0	4.28571	5	0	3	7.71654	0.00617697
Reactome Pathways	HSA-354194	GRB2:SOS provides linkage to MAPK signaling for Integrins	15	0	0	0	0	0	6	5	0	4	4	0	4	0	0	0	0	0	3.75	1.14286	0	3	2	4.8191	0.0271743
Reactome Pathways	HSA-372708	p130Cas linkage to MAPK signaling for integrins	15	0	0	0	0	0	6	5	0	4	4	0	4	0	0	0	0	0	3.75	1.14286	0	3	2	4.8191	0.0271743
WikiPathways	WP4927	COVID-19, thrombosis and anticoagulation	7	0	0	0	0	0	4	4	0	4	3	0	3	0	0	0	0	0	3	0.857143	0	3	2	5.46336	0.0189623
Reactome Pathways	HSA-202733	Cell surface interactions at the vascular wall	139	13	10	14	12	0	0	0	0	0	0	0	0	0	9	10	0	9.8	0	2.71429	4	0	2	6.11092	0.0134612
